# Supplementary material for: SARS-CoV-2 hijacks host CD55, CD59 and factor H to impair antibody-dependent complement-mediated lysis
Source: Emerg Microbes Infect. 2024 Oct 22;13(1):2417868. doi: 10.1080/22221751.2024.2417868 (PMC11520101; doi:10.1080/22221751.2024.2417868)
Supplement: Table_S1.xlsx [file TEMI_A_2417868_SM7365.xlsx]

## Sheet: Caco-2 MS analysis
Viral and host cellular proteins identified in SARS-CoV-2 virion and mock preparations from Caco-2 cells
Accession	Gene	Virus.l2fc	Virus.p	Virus.impute	Virus.mlog10p	Caco-Mock-1	Caco-Mock-2	Caco-Mock-3	Caco-Virus-1	Caco-Virus-2	Caco-Virus-3	Virus.mean	Mock.mean	Virus.fc	Organism
P0DTC7	ORF7a	6.64386	0.00519697	Unique	2.28425				112.911	86.622	100.467	100		100	SARS-CoV-2
P0DTD2	ORF9b	6.65235	0.0158379		1.8003	1.74397		1.54798	197.016	173.641	126.051	165.569	1.64598	100.59	SARS-CoV-2
P0DTC6	ORF6	6.64386	0.00586365	Unique	2.23183				115.419	95.8817	88.6995	100		100	SARS-CoV-2
P0DTC9	Nucleocapsid (N)	11.0746	0.00422576		2.3741	0.0813167	0.0873743	0.109387	178.242	198.197	223.283	199.907	0.0926928	2156.66	SARS-CoV-2
P0DTC5	Membrane (M)	13.2017	0.0056246		2.24991	0.0160199	0.0233615	0.0242966	221.572	170.997	207.368	199.979	0.021226	9421.42	SARS-CoV-2
P0DTC2	Spike (S)	9.46491	0.00696803		2.15689	0.268579	0.280123	0.299143	227.097	202.701	169.354	199.717	0.282615	706.677	SARS-CoV-2
P0DTC1	Replicase polyprotein 1a (pp1a)	3.05604	0.00987355	Imputed	2.00553		15.4139		148.638	109.218	126.73	128.195	15.4139	8.31686	SARS-CoV-2
P0DTC3	ORF3a	12.2893	0.00714605	Imputed	2.14593		0.0266351		154.27	114.876	130.828	133.324	0.0266351	5005.59	SARS-CoV-2
P49588	AARS1	1.06889	0.011805		1.92793	58.9645	72.3643	62.3558	151.752	138.219	116.345	135.438	64.5615	2.09782	Homo sapiens
Q00796	SORD	0.336879	0.0503997		1.29757	93.5853	94.0403	77.5067	123.011	110.613	101.244	111.623	88.3774	1.26302	Homo sapiens
Q8N357	SLC35F6	0.410275	0.0619641		1.20786	84.9782	71.3094	101.34	120.471	103.094	118.807	114.124	85.876	1.32894	Homo sapiens
Q8IUW5	RELL1	0.413653	0.38911	Imputed	0.409928	62.3108	67.1511	147.543			122.995	122.995	92.3349	1.33205	Homo sapiens
P62701	RPS4X	1.98467	0.00754241		2.12249	38.0577	46.5263	36.4392	175.868	167.728	135.38	159.659	40.3411	3.95773	Homo sapiens
Q3YEC7	RABL6	1.67324	0.00560939		2.25108	49.6923	47.8244	45.7054	159.748	161.467	135.564	152.259	47.7407	3.1893	Homo sapiens
Q02809	PLOD1	2.02189	0.0853934		1.06858	46.386	47.3753	24.7886	206.294	192.292	82.8646	160.483	39.5166	4.06116	Homo sapiens
Q14155-1	ARHGEF7	-0.0124063	0.979682		0.00891471	83.8072	60.4952	156.987	116.618	84.8592	97.2332	99.57	100.43	0.991437	Homo sapiens
Q5BVD1	TTMP	-0.327707	0.624804		0.204256	118.526	151.741	63.6594	62.5675	47.6151	155.891	88.6911	111.309	0.796802	Homo sapiens
Q15942	ZYX	0.421198	0.335155		0.474755	76.1645	92.3829	87.9682	150.017	71.2257	122.242	114.495	85.5052	1.33904	Homo sapiens
P35609	ACTN2	0.25198	0.540923		0.266865	80.9439	82.0045	110.919	153.029	75.9625	97.1409	108.711	91.2892	1.19084	Homo sapiens
Q9UBP6	METTL1	6.64386	0.0258896	Unique	1.58687				127.54	97.8329	74.627	100		100	Homo sapiens
P07686	HEXB	0.904643	0.0298429		1.52516	96.113	47.5712	65.2236	145.04	110.21	135.842	130.364	69.6359	1.87208	Homo sapiens
Q9P287	BCCIP	0.524939	0.185925		0.730663	81.8621	114.565	49.5886	135.592	108.261	110.131	117.995	82.0051	1.43887	Homo sapiens
Q6IBS0	TWF2	-6.64386	0.0270572	Unique	1.56772	80.9193	88.084	130.997					100	-100	Homo sapiens
P06213	INSR	-1.30479	0.072747		1.13818	108.498	113.475	171.774	71.9926	34.2609		53.1268	131.249	0.404779	Homo sapiens
Q96IU4	ABHD14B	1.05122	0.000554729	Imputed	3.25592	78.4067	79.1276	79.0459			163.42	163.42	78.8601	2.07228	Homo sapiens
P11310	ACADM	2.22871	0.110498		0.956645	22.4113	39.8496		199.597	176.926	61.2158	145.913	31.1305	4.68714	Homo sapiens
P60891	PRPS1	1.24104	0.18397		0.735253	50.7964	54.2726	73.307	222.308	106.362	92.9549	140.541	59.4587	2.36368	Homo sapiens
Q6ZRP7	QSOX2	3.02861	0.00015193		3.81836	14.2654	21.9822	29.253	181.617	176.98	175.902	178.166	21.8335	8.16022	Homo sapiens
Q9Y6D6	ARFGEF1	4.04798	0.0135506		1.86804	3.08382	17.3175	13.8041	168.876	163.117	233.802	188.598	11.4018	16.541	Homo sapiens
Q9BYJ9	YTHDF1	3.36015	0.0032547		2.48749	29.6262	11.5932	12.0264	176.215	210.126	160.413	182.251	17.7486	10.2685	Homo sapiens
Q5VW32	BROX	0.223929	0.333807		0.476505	100.697	89.9871	86.0797	118.555	121.347	83.3333	107.745	92.2548	1.16791	Homo sapiens
O75718	CRTAP	2.91253	0.0194814		1.71038	13.2995	27.3706		169.102	180.885	109.343	153.11	20.3351	7.52936	Homo sapiens
P54687	BCAT1	3.34804	0.00965979		2.01503	14.9064	19.0259	19.7223	180.262	211.818	154.265	182.115	17.8849	10.1826	Homo sapiens
P35579	MYH9	0.920991	0.0339938		1.4686	68.2218	74.7744	64.3712	149.099	137.148	106.386	130.878	69.1225	1.89342	Homo sapiens
O43291	SPINT2	-0.20521	0.238577		0.622372	119.694	107.572	94.0339	103.536	95.705	79.4587	92.8999	107.1	0.867412	Homo sapiens
Q9NYM9	BET1L	4.11096	0.0269215	Imputed	1.5699	7.57036			172.299	110.659	109.472	130.81	7.57036	17.2792	Homo sapiens
P45984	MAPK9	1.10746	0.270001		0.568635	75.7468	46.3073	83.1637	185.977	108.805		147.391	68.4059	2.15466	Homo sapiens
P78371	CCT2	1.99283	0.00667349		2.17565	40.2037	43.4481	36.8258	167.097	173.826	138.599	159.841	40.1592	3.98018	Homo sapiens
Q8WUD1	RAB2B	1.62089	0.00788226		2.10335	42.4838	40.6494	64.0825	167.619	122.431	162.735	150.928	49.0719	3.07565	Homo sapiens
Q15041	ARL6IP1	1.17752	0.0172075		1.76428	70.9885	79.0152	33.9392	153.099	152.288	110.67	138.686	61.3143	2.26188	Homo sapiens
P0DP25	CALM3	-0.328126	0.214426		0.668722	86.8659	130.318	116.786	91.704	76.4044	97.922	88.6768	111.323	0.796571	Homo sapiens
A0MZ66	SHTN1	0.168609	0.332266		0.478514	87.1756	86.2192	109.095	120.807	97.3167	99.3873	105.837	94.1631	1.12397	Homo sapiens
P46777	RPL5	1.99698	0.000244889		3.61103	37.3759	44.1501	38.6753	162.541	166.132	151.125	159.933	40.0671	3.99162	Homo sapiens
Q12974	PTP4A2	0.362912	0.0165813		1.78038	80.1311	88.1141	94.2199	117.885	103.12	116.53	112.512	87.4883	1.28602	Homo sapiens
Q8WWM7	ATXN2L	2.84168	0.0112408		1.9492	26.3867	28.6785	18.3872	200.731	141.874	183.942	175.516	24.4841	7.16856	Homo sapiens
P13804	ETFA	1.56425	0.032039		1.49432	52.1274	51.7157	47.7778	179.892	116.542	151.945	149.46	50.5403	2.95724	Homo sapiens
Q8NC42	RNF149	-1.4084	0.0189643		1.72206	164.965	158.12	112.73	79.1641	63.4297	21.5905	54.7281	145.272	0.376729	Homo sapiens
P19838	NFKB1	1.37387	0.000504408		3.29722	57.59	64.3986	61.3115		160.776	155.924	158.35	61.1	2.59165	Homo sapiens
Q07954	LRP1	-0.364968	0.0316779		1.49924	107.59	115.651	114.505	76.4666	90.3072	95.4808	87.4182	112.582	0.776486	Homo sapiens
P53350	PLK1	1.51685	0.013469		1.87066	36.6887	53.8563	64.8288	179.416	140.108	125.102	148.209	51.7913	2.86165	Homo sapiens
P16403	H1-2	0.125853	0.714793		0.14582	81.4654	74.7314	130.726	98.261	84.9881	129.828	104.359	95.641	1.09115	Homo sapiens
P42330	AKR1C3	0.0249481	0.957913		0.0186741	111.622	123.875	61.909	60.5923	144.069	97.9322	100.865	99.1354	1.01744	Homo sapiens
Q15833	STXBP2	0.551702	0.10126		0.994562	80.6785	78.4316	84.2172	139.231	94.1271	123.315	118.891	81.1091	1.46581	Homo sapiens
Q9C0C2	TNKS1BP1	0.0956979	0.801789		0.0959397	67.7774	85.9477	138.265	92.0558		115.954	104.005	97.33	1.06858	Homo sapiens
O43242	PSMD3	1.79068	0.00704359		2.15221	40.8807	50.3361	43.3188	166.867	165.653	132.944	155.155	44.8452	3.45978	Homo sapiens
Q9NZJ9	NUDT4	0.854631	0.0925101		1.03381	72.8433	62.6481	78.1612	165.293	97.9649	123.089	128.782	71.2176	1.8083	Homo sapiens
P06753-2	TPM3	-0.342069	0.176929		0.752202	89.3741	130.19	115.836	94.7754	77.4136	92.411	88.2	111.8	0.788909	Homo sapiens
P55884	EIF3B	2.18471	0.0146548		1.83402	37.6719	43.6155	26.8919	195.276	164.3	132.245	163.94	36.0598	4.54635	Homo sapiens
P06703	S100A6	0.641282	0.234941		0.62904	75.7219	78.5716	80.1076	172.156	108.487	84.9555	121.866	78.1337	1.55971	Homo sapiens
P29144	TPP2	1.3633	2.78e-06		5.5564	55.0948	58.3804	54.4639	145.312	145.826	140.923	144.02	55.9797	2.57273	Homo sapiens
P51570	GALK1	1.52224	0.0485132		1.31414	47.1709	61.0058	46.7672	145.701	189.948	109.407	148.352	51.6479	2.87237	Homo sapiens
P83731	RPL24	1.52758	0.000341822		3.4662	42.7401	63.6177	48.1613	158.811	143.58	143.09	148.494	51.5064	2.88301	Homo sapiens
O60568	PLOD3	-0.135334	0.626909	Imputed	0.202795	89.5378	135.928	81.4038		93.1306		93.1306	102.29	0.910459	Homo sapiens
Q9UQN3	CHMP2B	0.00862601	0.955542		0.0197501	92.1414	96.1573	110.804	112.615	103.619	84.6627	100.299	99.701	1.006	Homo sapiens
Q9UN37	VPS4A	0.424467	0.128506		0.891076	92.6986	91.895	71.5893	131.78	121.586	90.4518	114.606	85.3943	1.34208	Homo sapiens
Q13112	CHAF1B	6.64386	0.0192928	Unique	1.7146				123.734	98.2184	78.048	100		100	Homo sapiens
Q9Y5Y6	ST14	0.285582	0.370129		0.431647	100.575	83.7286	86.1002	133.386	119.704	76.5065	109.865	90.1347	1.2189	Homo sapiens
Q8WUM4	PDCD6IP	0.0853182	0.654543		0.184062	102.794	96.2769	92.0607	112.615	115.552	80.7005	102.956	97.044	1.06092	Homo sapiens
O43707	ACTN4	-0.0882161	0.63055		0.20028	91.9592	112.44	104.77	104.917	77.2717	108.642	96.9436	103.056	0.940685	Homo sapiens
Q96PU5	NEDD4L	0.738949	0.10307		0.986866	91.3364	75.0652	58.4052	163.387	106.567	105.24	125.064	74.9356	1.66896	Homo sapiens
O43156	TTI1	0.329994	0.379565		0.420714	85.9023	87.3772		140.725	113.713	72.2825	108.907	86.6397	1.25701	Homo sapiens
O95197	RTN3	0.908183	0.0117396		1.93035	73.7815	76.9781	57.8141	150.758	118.944	121.724	130.475	69.5246	1.87668	Homo sapiens
Q86XR2	NIBAN3	1.27474	0.000414477		3.3825	48.4318	65.8037	61.226	147.347	135.352	141.839	141.513	58.4872	2.41955	Homo sapiens
O60636	TSPAN2	0.00124004	0.996815		0.00138528	111.152	102.559	86.1592	125.16	110.305	64.6645	100.043	99.957	1.00086	Homo sapiens
Q15392	DHCR24	-0.163417	0.403561		0.394091	96.1729	109.306	111.494	112.814	76.4825	93.7304	94.3424	105.658	0.892908	Homo sapiens
Q676U5	ATG16L1	1.05266	0.0504963		1.29674	71.4133	72.6241	51.126	162.091	143.521	99.2247	134.946	65.0544	2.07435	Homo sapiens
P31689	DNAJA1	1.27319	0.0121162		1.91663	69.9352	62.265	43.3945	160.474	149.522	114.41	141.468	58.5316	2.41696	Homo sapiens
P62263	RPS14	1.3969	0.0133273		1.87526	56.2574	57.772	51.1073	148.402	123.867	162.595	144.954	55.0456	2.63335	Homo sapiens
P68133	ACTA1	1.21232	0.102384		0.989769	68.6572	81.3397	30.8843	84.473	188.803	145.843	139.706	60.2938	2.31709	Homo sapiens
P26368	U2AF2	0.210127	0.510882		0.29168	76.4515	106.352		110.433	101.569	105.194	105.732	91.4015	1.15679	Homo sapiens
P13726	F3	-0.458653	0.374682		0.426337	135.699	123.523	88.067	108.592	113.452	30.667	84.2369	115.763	0.727666	Homo sapiens
Q16181	SEPTIN7	0.598855	0.0115589		1.93709	65.8213	84.9392	87.8542	127.266	112.445	121.674	120.462	79.5382	1.51451	Homo sapiens
P40227	CCT6A	1.4456	0.00128706		2.8904	53.6161	58.1922	49.3191	153.781	150.676	134.416	146.291	53.7091	2.72376	Homo sapiens
Q9P0V3	SH3BP4	-0.682268	0.0316073		1.50021	137.966	109.275	122.402	67.7959	98.734	63.8265	76.7854	123.215	0.623185	Homo sapiens
Q14498	RBM39	6.64386	0.0124125	Unique	1.90614				121.068	85.4514	93.4804	100		100	Homo sapiens
P62851	RPS25	1.48327	0.000829858		3.081	49.4288	58.7728	49.8672	146.204	137.508	158.219	147.31	52.6896	2.79582	Homo sapiens
Q9Y281	CFL2	-0.220959	0.176111		0.754214	94.2608	115.749	112.919	83.9287	88.1802	104.962	92.3571	107.643	0.857995	Homo sapiens
P33527	ABCC1	-0.000350142	0.998879		0.000487171	79.26	95.1029	125.673	111.841	83.5528	104.57	99.9879	100.012	0.999757	Homo sapiens
Q99614	TTC1	0.123934	0.624322		0.204591	84.0687	95.2547	107.799	108.925	77.8018	126.151	104.293	95.7074	1.0897	Homo sapiens
Q8TF65	GIPC2	-0.122115	0.570629	Imputed	0.243646	79.138	102.703	124.372			93.7869	93.7869	102.071	0.91884	Homo sapiens
P09493-3	TPM1	0.00887985	0.96981		0.0133132	90.1167	110.146	98.8145	123.197	101.811	75.9148	100.308	99.6922	1.00617	Homo sapiens
Q659C4	LARP1B	6.64386	0.036009	Unique	1.44359				103.87	129.455	66.6748	100		100	Homo sapiens
Q96EY8	MMAB	-0.377584	0.567374		0.246131	118.443	113.62		30.1638	73.9279	163.845	89.3124	116.031	0.769725	Homo sapiens
O96019	ACTL6A	0.939786	0.0358778		1.44517	70.9958	69.7494	64.8579	133.878	152.134	108.385	131.466	68.5344	1.91824	Homo sapiens
P10412	H1-4	-0.245915	0.724099		0.140202	117.171	103.587		146.544	123.25	9.44729	93.0806	110.379	0.843281	Homo sapiens
Q8NCR9	CLRN3	-0.194509	0.477154		0.321342	94.1702	94.2241	131.799	116.722	82.6338	80.4512	93.269	106.731	0.87387	Homo sapiens
Q99714	HSD17B10	1.73107	0.249599		0.602757	61.3384	58.0218	19.5369	259.914	172.51	28.6792	153.701	46.299	3.31974	Homo sapiens
Q96EK5	KIFBP	2.09835	0.0623055		1.20547	34.7337	34.7468	44.1087	221.321	157.511	107.579	162.137	37.8631	4.28219	Homo sapiens
Q96P48	ARAP1	2.37471	0.0016118		2.79269	44.7063	44.4116	7.87029	178.762	171.15	153.1	167.671	32.3294	5.18632	Homo sapiens
Q92747	ARPC1A	0.477321	0.0901405		1.04508	64.9854	88.0959	97.7384	128.445	94.4471	126.288	116.393	83.6066	1.39216	Homo sapiens
P04843	RPN1	1.14563	0.00531161		2.27477	56.3421	72.2398	58.1924	156.253	130.692	126.28	137.742	62.2581	2.21243	Homo sapiens
Q9C0B5	ZDHHC5	0.37366	0.148406		0.82855	82.2465	83.8539	95.2652	130.558	117.363	90.7139	112.878	87.1219	1.29564	Homo sapiens
O60341	KDM1A	2.4237	0.0498009		1.30276	23.9997	31.2601		192.84	156.929	94.9714	148.247	27.6299	5.36545	Homo sapiens
Q9UL54-2	TAOK2	-6.64386	0.0956681	Unique	1.01923		85.5426	114.457					100	-100	Homo sapiens
Q9NUQ9	CYRIB	-1.1297	0.008132		2.0898	128.833	125.493	157.475	53.3466	65.6476	69.204	62.7328	137.267	0.457012	Homo sapiens
P31937	HIBADH	-6.64386	0.000587406	Unique	3.23106	91.6871	106.198	102.114					100	-100	Homo sapiens
Q96QR8	PURB	3.39245	0.00152231		2.8175	23.7642	21.4295	6.97586	189.298	198.823	159.71	182.61	17.3899	10.5009	Homo sapiens
P14866	HNRNPL	2.2926	0.0205964		1.68621	35.4944	41.7842	24.4267	194.479	179.713	124.103	166.098	33.9018	4.8994	Homo sapiens
Q9UG63	ABCF2	1.40073	0.0191259		1.71838	60.2404	61.3677	43.2109	163.434	158.056	113.691	145.06	54.9397	2.64036	Homo sapiens
P98082	DAB2	0.798638	0.0534109		1.27237	62.5775	102.478	53.9657	117.299	125.712	137.968	126.993	73.0071	1.73946	Homo sapiens
P42858	HTT	-1.49709	0.352292	Imputed	0.453097	178.573	76.283			45.1435		45.1435	127.428	0.354266	Homo sapiens
P46459	NSF	4.30614	0.0195197		1.70953	10.8072	10.8667	7.19675	228.281	201.636	141.212	190.376	9.62356	19.7823	Homo sapiens
O95817	BAG3	-0.397321	0.236616		0.625955	136.242	121.149	83.6597	79.121	71.1284	108.699	86.3163	113.684	0.759267	Homo sapiens
Q9UGT4	SUSD2	-0.797312	0.0419668		1.37709	126.097	122.726	132.028	59.3278	62.4373	97.3841	73.0497	126.95	0.57542	Homo sapiens
P04080	CSTB	0.799239	0.0772076		1.11234	93.0128	84.6226	41.3282	110.651	110.809	159.576	127.012	72.9878	1.74018	Homo sapiens
Q96L92	SNX27	1.25583	0.0900773		1.04538	56.9437	58.1513	61.9984	190.844	131.519	100.544	140.969	59.0311	2.38804	Homo sapiens
Q96HE7	ERO1A	0.731065	0.0317353		1.49846	73.1226	95.0862	57.3667	125.068	132.24	117.117	124.808	75.1918	1.65986	Homo sapiens
P55011	SLC12A2	-0.0561312	0.687993		0.162416	99.9148	94.9741	110.946	110.713	84.6834	98.7685	98.0549	101.945	0.96184	Homo sapiens
Q9BXS9	SLC26A6	0.528369	0.0250433		1.60131	77.3502	84.6577	83.6624	123.794	126.152	104.383	118.11	81.8901	1.4423	Homo sapiens
Q93052	LPP	0.3047	0.27176		0.565815	64.1664	91.2619	113.009	119.412	107.481	104.67	110.521	89.479	1.23516	Homo sapiens
P25705	ATP5F1A	1.73814	0.0370541		1.43116	50.4113	45.8914	42.0723	174.231	177.02	110.374	153.875	46.125	3.33604	Homo sapiens
P19224	UGT1A6	0.324107	0.544688		0.263852	75.7026	132.14	58.6004	96.8247	160.659	76.0737	111.186	88.8143	1.25189	Homo sapiens
P06576	ATP5F1B	2.20398	0.0301641		1.52051	38.4365	41.1313	27.4319	193.742	182.652	116.606	164.333	35.6666	4.60749	Homo sapiens
Q9HCM4-2	EPB41L5	-0.304645	0.315687		0.500744	89.4354	106.178	135.944	100.173	64.9645	103.305	89.4809	110.519	0.809642	Homo sapiens
P13693	TPT1	1.24329	0.00640322		2.1936	63.2277	69.3834	45.5691	119.856	143.043	158.921	140.607	59.3934	2.36738	Homo sapiens
Q9H7F0	ATP13A3	0.720301	0.0506287		1.2956	84.6085	78.1944	63.8238	151.366	112.653	109.355	124.458	75.5422	1.64753	Homo sapiens
P22314	UBA1	1.41191	0.0084751		2.07186	54.2221	59.7764	49.8962	161.208	148.623	126.274	145.368	54.6315	2.66089	Homo sapiens
P21359	NF1	-0.223176	0.5702		0.243973	76.2637	102.467	144.428	120.879	85.3043	70.6588	92.2807	107.719	0.856677	Homo sapiens
O75787	ATP6AP2	-1.88724	0.311683		0.506287	97.0098	290.757	35.8843		43.0351	33.3134	38.1743	141.217	0.270323	Homo sapiens
P40818	USP8	0.456821	0.103376		0.985581	91.198	70.6826	91.0157	138.107	112.133	96.8639	115.701	84.2988	1.37251	Homo sapiens
P22681	CBL	0.0698378	0.787477		0.103762	82.5249	92.0402	118.175	107.916	121.542	77.8014	102.42	97.5801	1.0496	Homo sapiens
Q9H910	JPT2	0.262644	0.306931		0.51296	75.037	96.7866	100.944	119.196	124.356	83.6805	109.077	90.9225	1.19968	Homo sapiens
O95159	ZFPL1	1.56162	0.0193085		1.71425	59.1859	54.8008	37.8411	174.291	157.925	115.956	149.391	50.6093	2.95185	Homo sapiens
P27487	DPP4	-0.236138	0.270848		0.567274	120.408	102.934	101.155	113.061	82.7155	79.7267	91.8343	108.166	0.849015	Homo sapiens
Q99447	PCYT2	2.00329	2e-05		4.69984	39.8944	43.6533	36.2334	166.345	156.105	157.77	160.073	39.927	4.00914	Homo sapiens
P16402	H1-3	2.96505	0.0293822		1.53192	20.8395	17.0052	30.271	144.054	154.746	233.085	177.295	22.7052	7.80855	Homo sapiens
O60506-3	SYNCRIP	3.21758	0.00511177		2.29143	18.204	22.9837	17.0519	157.572	183.998	200.19	180.587	19.4132	9.30227	Homo sapiens
Q07617	SPAG1	-0.0914997	0.698814		0.155638	85.8999	112.926	110.684	103.664	114.037	72.7885	96.8299	103.17	0.938547	Homo sapiens
Q32P41	TRMT5	0.497346	0.447654		0.349058	50.268	44.6728	153.855	135.624	128.179	87.4015	117.068	82.932	1.41161	Homo sapiens
P27824	CANX	0.547495	0.0701443		1.15401	81.3359	101.82	60.5936	127.065	120.305	108.881	118.75	81.2498	1.46155	Homo sapiens
P43897	TSFM	0.993855	0.0388085		1.41107	68.4583	68.4745	63.6356	135.917	155.445	108.069	133.144	66.8561	1.9915	Homo sapiens
Q93063	EXT2	0.645563	0.155408		0.808528	68.325	87.0396	78.6129	161.087	112.124	92.8119	122.008	77.9925	1.56435	Homo sapiens
P12931	SRC	-0.305973	0.379355		0.420955	90.6162	94.8155	146.262	96.6569	68.506	103.143	89.4354	110.565	0.808897	Homo sapiens
P42785	PRCP	1.86334	0.0353516		1.45159	48.8287	49.7034	30.8203	192.96	166.578	111.109	156.883	43.1175	3.63849	Homo sapiens
P52569	SLC7A2	1.32633	0.0183399		1.7366	61.0655	57.0305	52.9592	168.103	133.43	127.412	142.982	57.0184	2.50764	Homo sapiens
Q8TE67	EPS8L3	-0.949843	0.0110599		1.95625	129.204	122.947	143.187	88.9553	57.7103	57.9964	68.2207	131.779	0.517689	Homo sapiens
Q14108	SCARB2	0.105674	0.430216		0.366313	96.0106	90.6492	102.358	106.396	89.9967	114.59	103.661	96.3393	1.076	Homo sapiens
P14635	CCNB1	-6.64386	0.0160234	Unique	1.79524	97.4781	80.4352	122.087					100	-100	Homo sapiens
Q99828	CIB1	-6.64386	0.0205219	Unique	1.68778	96.7453	78.1985	125.056					100	-100	Homo sapiens
Q6P1N0	CC2D1A	-0.99277	0.0398855		1.39918	139.762	135.672	123.898	39.2511	92.2746	69.143	66.8896	133.11	0.502512	Homo sapiens
O60603	TLR2	0.250283	0.427919		0.368639	82.6599	104.106	87.2771	143.143	92.2698	90.5444	108.652	91.3475	1.18944	Homo sapiens
P30626	SRI	0.753772	0.0301752		1.52035	80.8666	76.892	65.6056	146.663	109.037	120.936	125.545	74.4547	1.6862	Homo sapiens
P08237	PFKM	1.58127	0.0276293		1.55863	52.2628	53.8167	44.2083	161.061	173.623	115.028	149.904	50.0959	2.99234	Homo sapiens
Q7LGA3	HS2ST1	4.46093	0.000542329		3.26574	13.4449	6.96109	5.65502	205.033	181.361	187.545	191.313	8.68701	22.0229	Homo sapiens
Q96A59	MARVELD3	-0.341292	0.276527		0.558263	132.216	122.894	80.2097	77.5395	96.6414	90.4987	88.2266	111.773	0.789334	Homo sapiens
P60174	TPI1	0.201557	0.192388		0.715822	83.3283	96.7343	99.0151	114.234	92.6506	114.037	106.974	93.0259	1.14994	Homo sapiens
Q9UQB8	BAIAP2	-0.237042	0.201732		0.695226	92.6901	110.062	121.838	91.4739	80.9753	102.96	91.8032	108.197	0.848483	Homo sapiens
P02679	FGG	-1.12502	0.23401		0.630766	184.129	179.604	47.6487	82.5528	69.658	36.4066	62.8725	137.128	0.458496	Homo sapiens
A6NHR9	SMCHD1	3.33716	0.208442		0.681015	17.6032	24.7096	11.7112	83.0965	360.804	102.075	181.992	18.008	10.1062	Homo sapiens
O60869	EDF1	0.882618	0.0102125		1.99087	68.4524	66.6424	75.8966	145.129	119.188	124.692	129.67	70.3305	1.84372	Homo sapiens
Q9Y4D7	PLXND1	0.856401	0.0784098		1.10563	74.3326	92.2805	59.9376		151.117	122.332	136.725	75.5169	1.81052	Homo sapiens
O75569	PRKRA	-6.64386	0.203245	Unique	0.69198	199.414	56.1125	44.4737					100	-100	Homo sapiens
Q96H79	ZC3HAV1L	2.84391	0.0397807		1.40033	10.4934	13.0588	49.8006	244.921	125.163	156.564	175.549	24.4509	7.17965	Homo sapiens
Q10469	MGAT2	4.38171	0.00378742		2.42166	7.54643	15.3449	4.57344	185.027	216.622	170.887	190.845	9.15493	20.8462	Homo sapiens
Q13136	PPFIA1	0.981433	0.0445606		1.35105	61.6079	63.9269	76.1848	155.312	140.639	102.329	132.76	67.2399	1.97443	Homo sapiens
Q96EK6	GNPNAT1	2.34516	0.0296488		1.52799	26.7258	30.7925	41.1472	169.935	208.727	122.672	167.112	32.8885	5.08116	Homo sapiens
Q9UKK9	NUDT5	0.280041	0.269634		0.569226	94.6062	96.0439	80.3245	113.474	85.6839	129.868	109.675	90.3249	1.21423	Homo sapiens
Q09161	NCBP1	0.627081	0.179959		0.744827	72.7183	78.3741	84.7161	145.049	140.346	78.7968	121.397	78.6029	1.54444	Homo sapiens
Q9BXS4	TMEM59	-1.87114	0.123945		0.90677	203.02	157.053	62.8542		49.0029	28.0703	38.5366	140.976	0.273356	Homo sapiens
P38117	ETFB	1.18979	0.126998		0.896204	57.0393	64.0354	61.7855	193.796	136.656	86.6878	139.047	60.9534	2.2812	Homo sapiens
Q99470	SDF2	2.58261	0.135689		0.867456	25.4482	43.8318	30.8507	162.183	237.687		199.935	33.3769	5.99021	Homo sapiens
Q08431	MFGE8	-0.367484	0.360109		0.443566	146.014	118.098	73.891	90.7101	103.212	68.0752	87.3324	112.668	0.775133	Homo sapiens
P17931	LGALS3	0.555423	0.112862		0.947453	84.5501	87.3524	71.0517	148.645	102.278	106.123	119.015	80.9848	1.4696	Homo sapiens
Q9H4A6	GOLPH3	1.68478	0.0645213		1.1903	41.563	50.1933	50.5953	187.421	174.003	96.2243	152.549	47.4505	3.21492	Homo sapiens
Q9C0C9	UBE2O	5.47483	0.0374316		1.42676	3.3051	4.07951		222.592	112.453	157.571	164.205	3.69231	44.4723	Homo sapiens
Q567U6	CCDC93	1.1824	0.19667		0.706261	63.511	60.8289	74.6235	178.381	122.655		150.518	66.3211	2.26954	Homo sapiens
P78310	CXADR	0.0456232	0.722122		0.141389	93.7347	89.8785	111.644	111.096	96.908	96.739	101.581	98.419	1.03213	Homo sapiens
O75367	MACROH2A1	2.40364	0.000595345		3.22523	47.097	24.2176	24.0544	155.763	188.106	160.763	168.21	31.7897	5.29135	Homo sapiens
O00469	PLOD2	0.822996	0.359534		0.444261	62.8991	91.0213	62.7584	160.965	187.563	34.7927	127.774	72.2263	1.76908	Homo sapiens
P00338	LDHA	0.232232	0.0682219		1.16608	82.8282	95.9473	97.1309	109.253	99.5635	115.277	108.031	91.9688	1.17465	Homo sapiens
Q9H4G0-2	EPB41L1	-0.550617	0.127701		0.893806	92.529	146.018	118.016	58.1187	92.9506	92.3669	81.1454	118.855	0.682728	Homo sapiens
P53384	NUBP1	1.00885	0.0652252		1.18558	60.6939	70.6349	67.8543	146.898	157.006	96.9129	133.606	66.3943	2.0123	Homo sapiens
P13861	PRKAR2A	0.138965	0.490565		0.309303	84.854	90.3256	110.383	107.57	86.3592	120.508	104.812	95.1876	1.10112	Homo sapiens
Q5M775	SPECC1	-0.0171571	0.898495	Imputed	0.0464843	89.7117	87.561	123.617			99.1107	99.1107	100.296	0.988178	Homo sapiens
P0DMV9	HSPA1B	-0.193093	0.129274		0.888489	102.21	114.6	103.237	87.5218	104.422	88.0103	93.3179	106.682	0.874728	Homo sapiens
Q99618	CDCA3	-6.64386	0.0301793	Unique	1.52029	83.5925	83.361	133.047					100	-100	Homo sapiens
Q86V81	ALYREF	0.0388114	0.824084		0.0840288	101.549	106.111	88.3051	82.3965	106.748	114.891	101.345	98.655	1.02727	Homo sapiens
Q8IXU6	SLC35F2	-0.19472	0.328146		0.483933	94.84	104.194	121.181	106.496	75.4051	97.884	93.2618	106.738	0.873743	Homo sapiens
Q9Y3P9	RABGAP1	-0.704252	0.0811421		1.09075	111.561	108.347	151.895	47.5719	98.9644	81.6613	76.0659	123.934	0.613761	Homo sapiens
Q9NWT6	HIF1AN	1.88991	0.0259794		1.58537	50.1868	39.2125	38.0943	179.125	117.159	176.222	157.502	42.4979	3.70612	Homo sapiens
P08123	COL1A2	-0.226942	0.557364		0.253861	86.0218	97.1712	140.354	70.6374	77.7004	128.115	92.151	107.849	0.854444	Homo sapiens
P06731	CEACAM5	0.279583	0.0907478		1.04216	92.9325	85.125	92.9645	121.816	98.2341	108.928	109.659	90.3406	1.21384	Homo sapiens
O75821	EIF3G	1.40574	0.0172326		1.76365	51.6879	58.87	53.8465	129.968	135.047	170.581	145.199	54.8015	2.64954	Homo sapiens
P51572	BCAP31	0.73224	0.0580785		1.23598	71.7999	81.27	72.391	141.899	133.967	98.6733	124.846	75.1536	1.66122	Homo sapiens
Q96H20	SNF8	0.694328	0.0199789		1.69943	64.4142	80.4005	84.3565	122.943	140.561	107.325	123.61	76.3904	1.61813	Homo sapiens
Q2TB90	HKDC1	0.0117396	0.957339		0.0189342	113.469	95.8348	89.4753	89.7547	124.615	86.8513	100.407	99.5931	1.00817	Homo sapiens
O14979	HNRNPDL	2.26553	0.0353781		1.45127	40.135	44.3873	18.7778	218.035	121.206	157.46	165.567	34.4333	4.80832	Homo sapiens
P08582	MELTF	0.993965	0.0171848		1.76485	69.7208	65.986	64.8513	147.516	136.203	115.723	133.147	66.8527	1.99165	Homo sapiens
P06756	ITGAV	0.174037	0.366847		0.435516	83.1919	91.6913	107.044	104.657	90.428	122.988	106.024	93.9756	1.12821	Homo sapiens
Q9Y3F4	STRAP	2.84206	0.00121378		2.91586	24.7669	27.4618	21.207	188.546	164.621	173.397	175.521	24.4786	7.17041	Homo sapiens
P63313	TMSB10	0.541486	0.0937093		1.02822	61.4795	75.4543	107.418	128.654	104.355	122.639	118.549	81.4508	1.45547	Homo sapiens
Q07960	ARHGAP1	0.151933	0.648983		0.187767	109.55	105.102	69.5661	104.603	75.9645	135.215	105.261	94.7393	1.11106	Homo sapiens
O60678	PRMT3	1.65756	0.10957		0.960308	42.621	51.7287	50.0605	182.772	195.876	76.9423	151.863	48.1367	3.15483	Homo sapiens
Q92769	HDAC2	2.83336	0.0175755		1.75509	22.9171	23.7394	27.1683	179.858	208.365	137.952	175.392	24.6083	7.12734	Homo sapiens
P15309	ACP3	1.16042	0.0129663		1.88718	60.5155	67.2507	57.6925	139.233	155.529	119.78	138.18	61.8196	2.23522	Homo sapiens
O95239	KIF4A	-0.641905	0.226939		0.644091	102.93	100.14	162.591	117.381	78.7636	38.1947	78.1132	121.887	0.640866	Homo sapiens
Q86Y56	DNAAF5	2.20979	0.167639		0.775625	53.491	17.8253	35.3298	208.269	241.984	43.1009	164.451	35.5487	4.62608	Homo sapiens
Q8N6H7	ARFGAP2	1.22633	0.0865404	Imputed	1.06278	52.8221			133.417		113.761	123.589	52.8221	2.33972	Homo sapiens
Q9NUP9	LIN7C	-0.507746	0.171252		0.766363	93.9166	108.792	149.544	85.5085	60.6008	101.638	82.5823	117.418	0.70332	Homo sapiens
Q08379	GOLGA2	4.61246	0.00385778		2.41366		2.18306	11.0821	136.04	172.789	177.905	162.245	6.63258	24.4618	Homo sapiens
P27105	STOM	-0.583621	0.0306258		1.51391	132.036	101.684	126.147	87.8401	70.1668	82.127	80.0446	119.955	0.667287	Homo sapiens
Q8NBZ7	UXS1	2.89958	0.0281384		1.5507	23.4072	27.4957	20.0015	217.084	185.402	126.609	176.365	23.6348	7.4621	Homo sapiens
P31431	SDC4	-0.747231	0.13948		0.855488	105.812	99.9517	170.236	56.7422	71.2132	96.045	74.6668	125.333	0.595746	Homo sapiens
Q8IWW6	ARHGAP12	0.619875	0.59955	Imputed	0.222175			71.2984	234.831	52.9538	40.9173	109.567	71.2984	1.53674	Homo sapiens
Q13144	EIF2B5	1.5642	0.0260942		1.58346	47.4016	48.3671	55.8559	175.504	155.517	117.355	149.458	50.5415	2.95714	Homo sapiens
O75781	PALM	-1.01469	0.0699595	Imputed	1.15515	89.4606	108.8	145.094			56.6459	56.6459	114.451	0.494934	Homo sapiens
Q07955	SRSF1	-0.104741	0.702953		0.153073	84.7348	120.67	105.48	77.1155	87.9647	124.035	96.3716	103.628	0.929972	Homo sapiens
P46781	RPS9	2.09158	0.00598219		2.22314	39.7057	42.7808	31.5353	174.878	173.03	138.07	161.993	38.0073	4.26215	Homo sapiens
Q14254	FLOT2	0.486775	0.227518		0.642984	90.3007	84.3648	75.1983	98.6147	95.5396	155.982	116.712	83.2879	1.40131	Homo sapiens
P23458	JAK1	-1.49656	0.0107575		1.96829	132.111	138.068	172.822	63.5872	20.7626	72.6485	52.3328	147.667	0.354397	Homo sapiens
Q15435	PPP1R7	1.4102	0.0721215		1.14194	72.0931	61.1558	47.1378	177.158	142.455		159.807	60.1289	2.65773	Homo sapiens
P17612	PRKACA	-0.23481	0.148511		0.828241	97.6544	111.378	115.327	96.8972	100.948	77.7948	91.88	108.12	0.849797	Homo sapiens
Q15650	TRIP4	-0.537576	0.0518622		1.28515	100.497	119.219	135.539	89.3437	74.8327	80.5686	81.5817	118.418	0.688928	Homo sapiens
P63010	AP2B1	0.665104	0.0107806		1.96736	75.4574	82.4154	74.1742	135.113	119.049	113.791	122.651	77.349	1.58568	Homo sapiens
Q08722	CD47	-0.492263	0.443906		0.352709	110.833	136.355	103.503	48.084	47.2612	153.964	83.1031	116.897	0.710909	Homo sapiens
Q15819	UBE2V2	0.603863	0.0191566		1.71768	67.755	82.089	88.272	136.319	117.611	107.954	120.628	79.372	1.51978	Homo sapiens
Q68CQ7	GLT8D1	6.64386	0.0192366	Unique	1.71587				124.799	79.763	95.4375	100		100	Homo sapiens
P62745	RHOB	-0.247653	0.35894		0.444978	93.3038	101.256	131.126	115.131	80.8487	78.3342	91.438	108.562	0.842265	Homo sapiens
A0AVT1	UBA6	1.78075	0.0486765		1.31268	41.3628	51.2748	42.6182	189.19	170.892	104.663	154.915	45.0853	3.43604	Homo sapiens
Q13492	PICALM	-0.000841213	0.997819		0.000948178	98.5662	110.641	90.8802	78.4427	136.547	84.9231	99.9708	100.029	0.999417	Homo sapiens
P11177	PDHB	0.7213	0.171516		0.765696	77.5178	53.8007	95.2106	167.267	123.252	82.9517	124.49	75.5097	1.64867	Homo sapiens
Q06210	GFPT1	0.926651	0.041905		1.37773	68.0581	75.5841	63.1932	156.576	129.368	107.221	131.055	68.9451	1.90086	Homo sapiens
P55084	HADHB	1.16657	0.235417		0.628162	73.9938	69.3239	41.595	196.819	171.123	47.1453	138.362	61.6376	2.24478	Homo sapiens
P23142	FBLN1	0.704433	0.189303		0.722842	37.8205	118.122	72.2378	151.482	87.3348	133.003	123.94	76.06	1.6295	Homo sapiens
P68400	CSNK2A1	0.670635	0.0840091		1.07567	99.2	86.0698	46.2319	103.309	130.588	134.602	122.833	77.1673	1.59177	Homo sapiens
P46782	RPS5	2.04362	0.00947284		2.02352	37.1397	43.2455	36.7388	172.225	175.342	135.309	160.959	39.0413	4.12278	Homo sapiens
Q9Y2G1	MYRF	-0.593306	0.0565415		1.24763	106.844	112.244	141.744	81.1201	83.7913	74.2563	79.7226	120.277	0.662822	Homo sapiens
P13498	CYBA	1.43979	0.00763244		2.11734	42.8197	42.2555	76.5273	155.068	141.316	142.014	146.132	53.8675	2.71281	Homo sapiens
Q9BTU6	PI4K2A	-0.487657	0.0305421		1.5151	124.938	105.01	120.278	97.6303	81.5263	70.618	83.2582	116.742	0.713182	Homo sapiens
Q9Y6A4	CFAP20	0.626731	0.318355		0.497089	88.9779	77.0211	80.3823	151.658		101.961	126.809	82.1271	1.54406	Homo sapiens
Q8WTV0-2	SCARB1	-0.0616786	0.582842		0.234449	100.742	105.668	100.002	85.6118	100.264	107.712	97.8627	102.137	0.958149	Homo sapiens
P54577	YARS1	1.40095	0.0237609		1.62414	52.0178	57.1015	55.6818	173.986	130.944	130.268	145.066	54.9337	2.64075	Homo sapiens
O60493	SNX3	0.668103	0.283085		0.548082	93.1842	76.7188	61.8482	150.809	157.587	59.8523	122.75	77.2504	1.58898	Homo sapiens
O15269	SPTLC1	-0.0242063	0.842645		0.0743553	100.31	112.963	89.2438	103.212	91.8493	102.422	99.1611	100.839	0.983361	Homo sapiens
P19634	SLC9A1	-0.451981	0.20717		0.683673	100.46	108.125	138.028	99.5986	102.503	51.2857	84.4624	115.538	0.731038	Homo sapiens
Q9BS26	ERP44	1.61548	0.0893673		1.04882	48.113	41.2331		196.195	100.083	114.376	136.885	44.6731	3.06414	Homo sapiens
O60231	DHX16	2.60467	0.0616898	Imputed	1.20979	20.7818			160.798	146.748	71.6717	126.406	20.7818	6.08252	Homo sapiens
P23526	AHCY	1.58349	0.0146435		1.83436	49.6292	52.4257	48.0599	166.343	158.217	125.325	149.962	50.0383	2.99694	Homo sapiens
Q16186	ADRM1	1.22353	0.0480038		1.31872	63.4467	62.1651	54.2887	154.914	162.471	102.714	140.033	59.9668	2.33518	Homo sapiens
P15121	AKR1B1	1.24596	0.118946		0.92465	60.2811	62.6179	55.0499	185.668	155.156	81.2271	140.684	59.3163	2.37176	Homo sapiens
Q9Y277	VDAC3	-6.64386	0.0547636	Unique	1.26151	70.6715	84.7175	144.611					100	-100	Homo sapiens
Q15773	MLF2	1.0463	0.0932566		1.03032	65.3996	60.5125	69.8316	119.033	180.288	104.935	134.752	65.2479	2.06523	Homo sapiens
Q6PD62	CTR9	2.13112	0.211993		0.673678	29.2729	40.8646	41.375	117.26	299.334	71.8936	162.829	37.1708	4.38056	Homo sapiens
Q7L576	CYFIP1	0.213468	0.270025		0.568597	74.9337	106.579	96.3331	95.7224	108.594	117.838	107.385	92.6152	1.15947	Homo sapiens
Q8NFZ8	CADM4	-6.64386	0.0573659	Unique	1.24135	71.0197	83.0211	145.959					100	-100	Homo sapiens
P50148	GNAQ	0.2723	0.31156		0.506459	89.6133	97.0108	85.148	137.381	92.7505	98.0963	109.409	90.5907	1.20773	Homo sapiens
Q9ULJ8	PPP1R9A	-0.101023	0.775295	Imputed	0.110533	72.1508	86.8423	146.166		94.8407		94.8407	101.72	0.932372	Homo sapiens
Q01968	OCRL	1.27694	0.0964914		1.01551	49.4088	56.5923	69.2712	166.377	174.175	84.175	141.576	58.4241	2.42325	Homo sapiens
P00491	PNP	-0.525766	0.19327		0.713836	124.797	146.639	82.632	81.2431	78.2175	86.4715	81.9774	118.023	0.69459	Homo sapiens
P02751-1	FN1	0.22625	0.526384		0.278697	57.5268	99.9281	119.07	100.612	133.106	89.7575	107.825	92.1748	1.16979	Homo sapiens
Q9NQS7	INCENP	-0.996798	0.16894	Imputed	0.772268	159.255	118.254	65.2388	57.2516			57.2516	114.249	0.501111	Homo sapiens
P01034	CST3	-1.74525	0.226525		0.644885	78.267	253.411	85.3864		19.2627	63.6728	41.4677	139.022	0.298283	Homo sapiens
Q8TBX8	PIP4K2C	0.731479	0.0123813		1.90723	67.598	84.722	73.215	141.492	113.789	119.183	124.822	75.1784	1.66034	Homo sapiens
P49768	PSEN1	-2.18512	0.00541101		2.26672	140.489	167.381	183.976	39.3034	27.6762	41.1742	36.0513	163.949	0.219894	Homo sapiens
P23378	GLDC	3.18872	0.0400063		1.39787	12.6649	23.6579	22.9772	233.397	189.463	117.839	180.233	19.7667	9.11804	Homo sapiens
Q9H4A3	WNK1	-6.64386	0.000138859	Unique	3.85743	97.3255	105.444	97.2306					100	-100	Homo sapiens
Q08752	PPID	1.20843	0.013916		1.85648	45.7974	70.2827	65.1417	119.499	165.89	133.39	139.593	60.4073	2.31086	Homo sapiens
O15382	BCAT2	2.29072	0.061526		1.21094	37.8838	37.9618	25.9703	214.037	186.026	98.1208	166.061	33.9386	4.89299	Homo sapiens
Q12913	PTPRJ	-1.12151	0.00215945		2.66566	124.96	136.926	149.182	67.6667	66.2016	55.064	62.9775	137.023	0.459614	Homo sapiens
Q13049	TRIM32	-6.64386	0.009233	Unique	2.03466	95.717	104.283						100	-100	Homo sapiens
Q9P2R3	ANKFY1	0.755105	0.00634072		2.19786	79.5149	81.5913	62.1285	140.176	117.77	118.818	125.588	74.4115	1.68775	Homo sapiens
P51808	DYNLT3	2.0898	0.120585		0.918705	44.9757	24.7504	44.4096	258.048	112.817	114.999	161.955	38.0453	4.2569	Homo sapiens
Q16864	ATP6V1F	1.16067	0.514014		0.289025	72.724	78.4673	49.5787	62.9399	236.29		149.615	66.9233	2.23562	Homo sapiens
Q9NRX4	PHPT1	0.556142	0.23941		0.620858	67.2262	82.0196	93.6366	76.5192	123.64	156.958	119.039	80.9608	1.47033	Homo sapiens
Q8WV92	MITD1	-0.279938	0.0411953		1.38515	112.851	104.625	111.539	91.8249	98.1144	81.0459	90.3284	109.672	0.823626	Homo sapiens
Q9Y3C6	PPIL1	0.341719	0.118486		0.926334	83.4764	96.773	84.3866	128.337	111.988	95.0394	111.788	88.212	1.26727	Homo sapiens
P23634	ATP2B4	-0.0351156	0.916506		0.0378648	80.8038	92.9254	129.922	99.4025	70.717	126.23	98.783	101.217	0.975954	Homo sapiens
P43490	NAMPT	1.02086	0.0443462		1.35314	71.6029	71.5099	54.9639	164.322	131.002	106.599	133.974	66.0255	2.02913	Homo sapiens
P51858	HDGF	1.43159	0.0206474		1.68514	48.9078	57.4576	55.9093	170.612	146.162	120.952	145.908	54.0915	2.69744	Homo sapiens
Q6PJF5	RHBDF2	-0.20851	0.590753		0.228594	78.774	92.0024	150.865	83.4334	86.523	108.402	92.7861	107.214	0.86543	Homo sapiens
Q96FS4	SIPA1	0.738202	0.299311		0.523878	86.3034	81.5549	68.8769		103.968	159.296	131.632	78.9118	1.6681	Homo sapiens
P04083	ANXA1	0.92922	0.0807895		1.09264	80.873	67.3329	58.3881	171.576	115.171	106.659	131.135	68.8647	1.90425	Homo sapiens
Q9HC07	TMEM165	3.3351	0.000309189		3.50978	15.2182	24.1189	14.7574	183.519	169.697	192.69	181.969	18.0315	10.0917	Homo sapiens
O43491	EPB41L2	-0.677238	0.275707		0.559553	73.5686	124.077	171.503	49.3399	59.4606	122.051	76.9505	123.05	0.625362	Homo sapiens
Q14689	DIP2A	-6.64386	0.0182819	Unique	1.73798	99.491	122.554	77.9545					100	-100	Homo sapiens
Q9HDC9	APMAP	1.00105	0.275759		0.55947	62.9245	67.5683	69.4103	185.577	170.621	43.8991	133.366	66.6343	2.00146	Homo sapiens
Q969X5	ERGIC1	2.65231	0.00434688		2.36182	27.062	31.4636	23.8158	194.202	164.972	158.485	172.553	27.4471	6.28674	Homo sapiens
P04439	HLA-A	-0.170924	0.540603		0.267121	113.907	125.049	78.7947	112.54	94.4479	75.2614	94.0832	105.917	0.888274	Homo sapiens
P78406	RAE1	0.00630489	0.972356		0.0121748	89.6918	88.6625	120.99	103.64	91.3573	105.658	100.219	99.7815	1.00438	Homo sapiens
Q9NVX2	NLE1	2.88883	0.0415613		1.38131	15.2863	15.373	40.7124	210.468	211.385	106.775	176.209	23.7906	7.40669	Homo sapiens
P36542	ATP5F1C	1.85993	0.0591039		1.22838	65.8514	46.487	17.2538	122.399	223.166	124.843	156.803	43.1974	3.62991	Homo sapiens
Q9NZN3	EHD3	-0.0651779	0.518554		0.285206	106.088	107.27	93.4172	106.725	91.5439	94.9556	97.7415	102.259	0.955827	Homo sapiens
P48729	CSNK1A1	1.02548	0.00318633		2.49671	64.1972	76.63	56.8252	138.239	145.4	118.708	134.116	65.8841	2.03563	Homo sapiens
O14936-4	CASK	0.116811	0.4855		0.313811	81.3813	96.7855	109.695	116.806	94.969	100.364	104.046	95.9538	1.08434	Homo sapiens
Q9NP97	DYNLRB1	2.45645	0.00395449		2.40291	36.3889	30.7035	25.3766	185.371	174.48	147.679	169.177	30.823	5.48865	Homo sapiens
Q9ULF5	SLC39A10	0.814997	0.0115183		1.93861	58.1893	69.7442	89.5134	120.906	144.114	117.532	127.518	72.4823	1.75929	Homo sapiens
Q9P2B2	PTGFRN	0.702052	0.0779937		1.10794	75.8844	71.3115	81.2174	118.812	101.332	151.443	123.862	76.1378	1.62682	Homo sapiens
O75794	CDC123	1.1979	0.265639		0.575708	46.0827	66.5022		223.325	97.3323	66.7578	129.138	56.2924	2.29406	Homo sapiens
Q86SR1	GALNT10	1.89725	0.0020129		2.69618	42.9549	32.9462		129.469	157.647	136.983	141.366	37.9505	3.72501	Homo sapiens
Q9UJX3	ANAPC7	1.55434	0.0239679		1.62037	41.1173	51.3813		143.141	159.786	104.574	135.834	46.2493	2.93699	Homo sapiens
Q9NUM4	TMEM106B	0.301262	0.419369		0.377404	94.0333	70.4716	104.286	102.528	148.045	80.6366	110.403	89.5968	1.23222	Homo sapiens
P62854	RPS26	1.85638	0.000680437		3.16721	39.3236	45.6135	44.9054	154.548	148.903	166.707	156.719	43.2809	3.62098	Homo sapiens
P62993	GRB2	0.129511	0.470376		0.327554	86.3839	102.561	97.5988	102.59	88.6584	122.208	104.485	95.5145	1.09392	Homo sapiens
P05362	ICAM1	1.50575	0.0609463		1.21505	48.2848	50.8067	57.1698	111.719	135.785	196.235	147.913	52.0871	2.83972	Homo sapiens
Q9BW04	SARG	0.287939	0.558356		0.253089	96.3288	96.5905	77.2421	153.17	120.059	56.6092	109.946	90.0538	1.2209	Homo sapiens
Q96CM8	ACSF2	0.93165	0.402826		0.394882	67.6532	68.0859	70.6268	247.075	95.1109	51.4481	131.211	68.7886	1.90746	Homo sapiens
O60684	KPNA6	1.03353	0.0390075		1.40885	66.2093	72.6227	58.0812	147.716	151.78	103.59	134.362	65.6378	2.04703	Homo sapiens
Q9NZ52	GGA3	1.54846	0.022316		1.65138	44.9817	62.4439	45.4389	171.739	161.153	114.244	149.045	50.9548	2.92504	Homo sapiens
P61225	RAP2B	0.0744963	0.819853		0.0862639	101.13	101.552	89.5748	137.474	101.082	69.1874	102.581	97.4187	1.05299	Homo sapiens
Q96RQ1	ERGIC2	1.72972	0.031708		1.49883	50.1712	33.5115		130.978	107.062	178.278	138.772	41.8413	3.31663	Homo sapiens
P46087	NOP2	2.73061	0.037227		1.42914	27.9551	35.9092	14.6968	200.473	209.134	111.831	173.813	26.187	6.63737	Homo sapiens
Q8NEM2	SHCBP1	0.590217	0.278549		0.555098	101.401	84.26	53.8147	149.156	145.501	65.8674	120.175	79.8252	1.50547	Homo sapiens
Q9NQX7	ITM2C	-0.535978	0.318186		0.497319	160.836	126.499	67.7597	109.387	76.34	59.1787	81.6352	118.365	0.689691	Homo sapiens
Q8ND30	PPFIBP2	-1.60826	0.0499575		1.3014	119.331	131.947	200.531	61.448	41.4425	45.3001	49.3969	150.603	0.327993	Homo sapiens
O14744	PRMT5	2.0068	0.0177437		1.75096	37.9971	43.2779	38.2731	182.649	170.134	127.669	160.151	39.8493	4.0189	Homo sapiens
Q9H0U6	MRPL18	0.508974	0.0729569		1.13693	85.7968	80.3855	81.4408	135.513	116.864	99.9997	117.459	82.541	1.42304	Homo sapiens
P62306	SNRPF	1.01371	0.0306805		1.51314	61.6575	68.5727	68.5048	155.879	111.612	133.774	133.755	66.245	2.01909	Homo sapiens
P16152	CBR1	1.26048	0.00226578		2.64478	57.5526	73.7649	45.3739	137.371	157.35	128.588	141.103	58.8971	2.39575	Homo sapiens
O95630	STAMBP	0.536808	0.120704		0.918277	94.6472	90.4831	59.6917	129.137	136.633	89.4083	118.393	81.6074	1.45076	Homo sapiens
Q9Y4K4	MAP4K5	6.64386	0.00361492	Unique	2.4419				106.491	107.064	86.4449	100		100	Homo sapiens
Q08378	GOLGA3	2.74714	0.00720177		2.14256	28.7101	26.4855	22.5865	195.439	177.254	149.525	174.073	25.9274	6.71385	Homo sapiens
Q96FC7	PHYHIPL	-0.74165	0.241682		0.616756	77.0067	115.352	183.098	74.3438	53.3537	96.846	74.8479	125.152	0.598055	Homo sapiens
Q96MM7	HS6ST2	1.21881	0.00650644		2.18666	77.7887	56.8468	45.6778	143.976	143.618	132.093	139.896	60.1044	2.32754	Homo sapiens
P60903	S100A10	-0.0443287	0.868606		0.0611773	119.511	116.142	68.9558	95.5793	97.2723	102.54	98.4638	101.536	0.969741	Homo sapiens
Q9HD45	TM9SF3	3.17603	0.000423359		3.37329	18.4528	22.0903	19.2285	188.574	173.216	178.438	180.076	19.9239	9.0382	Homo sapiens
P09429	HMGB1	-0.0745367	0.683225		0.165436	108.805	97.9756	100.968	93.238	81.3237	117.69	97.4173	102.583	0.949647	Homo sapiens
P19338	NCL	0.138457	0.308203		0.511164	89.149	104.719	91.7472	116.938	94.5357	102.911	104.795	95.2051	1.10073	Homo sapiens
Q9NWQ8	PAG1	-2.04119	0.169791		0.770085	67.1834	146.344	269.19	61.0658	34.0182	22.1987	39.0942	160.906	0.242964	Homo sapiens
P52701	MSH6	3.30339	0.00782152		2.10671	17.5492	18.6391	18.9977	181.935	206.656	156.223	181.605	18.3953	9.87232	Homo sapiens
Q9HBM1	SPC25	-6.64386	0.000158717	Unique	3.79938	94.0809	100.874	105.045					100	-100	Homo sapiens
O95857	TSPAN13	0.459252	0.104689		0.980097	96.7787	94.3078	61.5633	96.1796	124.561	126.609	115.783	84.2166	1.37483	Homo sapiens
P11117	ACP2	-2.83319	0.00166433		2.77876	179.377	154.299	192.491	17.4066	22.0576	34.3687	24.611	175.389	0.140322	Homo sapiens
Q9UNM6	PSMD13	2.1321	0.025664		1.59068	37.8477	41.6754	31.9274	191.735	175.387	121.428	162.85	37.1502	4.38356	Homo sapiens
P21580	TNFAIP3	-0.197964	0.86073		0.065133	125.231	85.6723	105.315	152.472		31.3098	91.8909	105.406	0.87178	Homo sapiens
Q92485	SMPDL3B	0.9317	0.0573354		1.24158	70.2872	70.6806	65.3935	158.645	131.274	103.719	131.213	68.7871	1.90752	Homo sapiens
Q96FJ2	DYNLL2	1.29024	0.00845083		2.0731	59.6824	66.0793	48.3687	164.454	133.845	127.571	141.957	58.0435	2.44569	Homo sapiens
Q9P2E9	RRBP1	1.38973	0.0130278		1.88513	64.5415	73.2912	27.8996	135.367	143.496	155.405	144.756	55.2441	2.6203	Homo sapiens
Q00688	FKBP3	0.690983	0.0189401		1.72262	90.7136	79.4956	59.2904	126.931	108.182	135.388	123.5	76.4999	1.61438	Homo sapiens
O15162	PLSCR1	-0.416005	0.195849		0.708079	122.116	134.5	86.3395	68.4832	106.514	82.047	85.6814	114.319	0.749497	Homo sapiens
P11171	EPB41	1.04219	0.00318811		2.49647	51.8072	64.6406	79.6724	147.943	123.043	132.894	134.627	65.3734	2.05935	Homo sapiens
Q9UQ80	PA2G4	1.73626	0.023886		1.62186	43.9566	49.4174	45.1393	187.748	142.431	131.308	153.829	46.1711	3.33171	Homo sapiens
P16104	H2AX	1.99085	0.00108536	Imputed	2.96443	46.2633	59.8437	65.9429			227.95	227.95	57.35	3.97472	Homo sapiens
O43747	AP1G1	0.943725	0.043744		1.35908	68.4014	72.7362	64.0967	160.104	116.602	118.06	131.589	68.4114	1.92349	Homo sapiens
P61247	RPS3A	2.05164	8.95e-05		4.04836	38.5836	43.5314	34.4858	169.227	160.045	154.128	161.133	38.8669	4.14577	Homo sapiens
P61254	RPL26	1.90157	0.0039745		2.40072	39.0422	45.587	42.0548	145.314	153.76	174.242	157.772	42.228	3.73619	Homo sapiens
P31948	STIP1	0.578872	0.00407994		2.38935	74.3698	88.4344	77.8039	123.42	109.944	126.028	119.797	80.2027	1.49368	Homo sapiens
P15374	UCHL3	0.230749	0.781158		0.107261	96.4457	100.892	78.7217	135.88	10.7017	177.359	107.98	92.0198	1.17344	Homo sapiens
P53041	PPP5C	0.607471	0.0872616		1.05918	52.6464	82.1287	102.982	121.561	108.743	131.939	120.748	79.2523	1.52359	Homo sapiens
P55786	NPEPPS	1.0219	0.0140511		1.85229	64.5103	72.3182	61.1527	150.993	134.814	116.211	134.006	65.9937	2.03059	Homo sapiens
Q562R1	ACTBL2	1.21067	0.00612037		2.21322	63.7056	74.8967	42.423	154.859	146.277	117.839	139.658	60.3418	2.31445	Homo sapiens
Q14103	HNRNPD	1.48659	0.00178377		2.74866	56.6903	57.8284	43.2823	163.472	143.201	135.525	147.4	52.6003	2.80226	Homo sapiens
P49137	MAPKAPK2	0.800217	0.0169948		1.76969	70.5103	74.4878	73.8711	131.053	137.691	112.387	127.044	72.9564	1.74136	Homo sapiens
Q53EL6	PDCD4	6.64386	0.194796	Unique	0.710421				70.5413	129.459		100		100	Homo sapiens
A6NKT7	RGPD3	1.88927	0.0493871	Imputed	1.30639		33.0211		159.878	118.853	88.2476	122.326	33.0211	3.70448	Homo sapiens
Q9BZM4	ULBP3	2.92489	0.0422004		1.37468	18.0797		22.2715	122.178	210.07	127.401	153.216	20.1756	7.59414	Homo sapiens
P16455	MGMT	2.02139	0.0327139		1.48527	37.9485	36.3068	44.328	192.243	173.099	116.075	160.472	39.5277	4.05974	Homo sapiens
Q92600	CNOT9	1.4913	0.0138498		1.85856	43.6879	52.5351	61.1985	166.405	156.657	119.517	147.526	52.4738	2.81142	Homo sapiens
Q9NVA2	SEPTIN11	0.417998	0.0237884		1.62364	77.1158	86.2147	93.5108	126.762	109.107	107.29	114.386	85.6138	1.33607	Homo sapiens
P11586	MTHFD1	1.89961	0.0306185		1.51402	37.685	45.5511	43.5836	178.469	179.27	115.441	157.727	42.2732	3.73112	Homo sapiens
O00487	PSMD14	2.09146	0.0356685		1.44772	42.2475	45.3364	26.4459	196.293	178.554	111.124	161.99	38.0099	4.26178	Homo sapiens
O95671	ASMTL	0.139223	0.581431	Imputed	0.235502			92.9382	102.971	75.7054	128.385	102.354	92.9382	1.10131	Homo sapiens
P13639	EEF2	2.02797	0.00499686		2.3013	38.9009	44.0288	35.22	175.606	165.491	140.754	160.617	39.3832	4.0783	Homo sapiens
Q03001	DST	0.123981	0.313464		0.503812	86.8338	102.256	98.0278	98.6343	98.3616	115.887	104.294	95.7058	1.08974	Homo sapiens
Q9NPQ8	RIC8A	1.38536	0.142123		0.847337	53.4647	68.224	44.4072	210.479	77.2115	146.214	144.635	55.3653	2.61237	Homo sapiens
Q68EM7	ARHGAP17	-1.47303	0.00410478		2.38671	124.528	146.213	132.436		54.8532	41.97	48.4116	134.392	0.360226	Homo sapiens
P31939	ATIC	1.73352	0.0190773		1.71948	46.916	49.7887	42.0115	159.93	177.434	123.92	153.761	46.2388	3.32538	Homo sapiens
P61011	SRP54	0.992494	0.00668683		2.17478	55.4667	78.6196	66.608	134.821	148.783	115.701	133.102	66.8981	1.98962	Homo sapiens
Q8WV41	SNX33	0.683314	0.17451		0.75818	82.9665	70.7398	76.5472	168.164	106.666	94.9165	123.249	76.7511	1.60582	Homo sapiens
Q86TG7	PEG10	1.58753	0.00443562		2.35305	26.599	51.7707	71.4298	163.274	156.667	130.26	150.067	49.9332	3.00535	Homo sapiens
Q15165-1	PON2	0.207131	0.589181	Imputed	0.229751	76.2634	113.948				109.789	109.789	95.1055	1.15439	Homo sapiens
P50570	DNM2	1.5856	0.0206968		1.6841	44.7411	54.3108	50.8981	165.504	165.722	118.824	150.017	49.9833	3.00134	Homo sapiens
P35222	CTNNB1	0.0908878	0.722857		0.140947	79.3924	90.8898	120.271	110.297	81.1924	117.958	103.149	96.8511	1.06503	Homo sapiens
P47929	LGALS7 LGALS7B	-6.64386	0.346518	Unique	0.460275	251.882	10.537	37.5807					100	-100	Homo sapiens
O00214	LGALS8	0.603951	0.0656506		1.18276	78.3229	73.5108	86.2735	140.765	122.235	98.8929	120.631	79.3691	1.51987	Homo sapiens
P16422	EPCAM	0.0663009	0.679508		0.167805	85.401	98.2628	109.444	102.29	89.0708	115.531	102.297	97.7026	1.04703	Homo sapiens
Q8NG11	TSPAN14	0.427939	0.0450177		1.34662	91.722	94.1425	69.9651	106.516	109.89	127.764	114.723	85.2765	1.34531	Homo sapiens
Q9UJF2	RASAL2	-6.64386	0.016564	Unique	1.78083	76.8622	104.383	118.755					100	-100	Homo sapiens
P01019	AGT	-6.64386	0.0644579	Unique	1.19072	57.6435	144.157	98.1999					100	-100	Homo sapiens
Q9UPN3	MACF1	0.499988	0.513759		0.289241	77.6666	85.3801	85.4827	135.476	181.804	34.19	117.157	82.8431	1.4142	Homo sapiens
P15880	RPS2	2.15065	0.0082318		2.08451	35.3253	40.0815	34.8815	179.886	170.336	139.489	163.237	36.7627	4.44029	Homo sapiens
Q9BXF6	RAB11FIP5	-1.1912	0.172886	Imputed	0.762239	73.5881	97.272	178.186			50.9536	50.9536	116.349	0.437938	Homo sapiens
P08134	RHOC	-0.0459204	0.503153		0.2983	102.036	101.978	100.759	105.364	91.7754	98.0869	98.4087	101.591	0.968672	Homo sapiens
Q53FT3	HIKESHI	0.537664	0.0608539		1.21571	75.1754	91.4241	78.1367	139.023	101.445	114.796	118.421	81.5787	1.45162	Homo sapiens
P51649	ALDH5A1	2.16071	0.290355	Imputed	0.537071	30.173			186.548		83.2789	134.914	30.173	4.47134	Homo sapiens
Q8IZ21	PHACTR4	-6.64386	0.0266128	Unique	1.57491	79.1624	90.5235	130.314					100	-100	Homo sapiens
Q96NT5	SLC46A1	1.14511	0.0759145		1.11968	66.3467	57.6631	62.8109	178.165	100.979	134.036	137.726	62.2736	2.21163	Homo sapiens
P42356	PI4KA	-0.265134	0.417298		0.379554	113.979	118.562	94.9489	114.6	101.724	56.1871	90.8369	109.163	0.832121	Homo sapiens
Q86WR7	PROSER2	0.323047	0.030246		1.51933	85.9859		91.7152	113.881		108.418	111.149	88.8506	1.25097	Homo sapiens
Q9HCY8	S100A14	-0.187796	0.226066		0.645766	97.4547	100.569	121.475	99.0874	85.1093	96.3054	93.5007	106.499	0.877946	Homo sapiens
O43663	PRC1	-0.499032	0.520577		0.283515	138.57	90.7529	122.051	170.031	38.8326	39.7625	82.8753	117.125	0.707581	Homo sapiens
P14923	JUP	-0.0216645	0.89066		0.0502882	85.9423	102.079	114.232	95.7578	90.9129	111.077	99.2492	100.751	0.985095	Homo sapiens
Q9Y365	STARD10	0.473524	0.042018		1.37657	73.0229	77.439	100.742	122.878	104.344	121.573	116.265	83.7347	1.3885	Homo sapiens
Q9NZL4	HSPBP1	1.00179	0.0349687		1.45632	54.0805	78.5299	67.2245	155.218	142.087	102.861	133.388	66.6116	2.00248	Homo sapiens
P35080	PFN2	0.22044	0.176521		0.753204	100.466	96.6781	79.9805	119.857	106.791	96.2265	107.625	92.375	1.16509	Homo sapiens
P48444	ARCN1	1.06691	0.00781023		2.10734	66.1819	73.8762	53.8063	145.83	145.383	114.923	135.379	64.6215	2.09495	Homo sapiens
Q8N0V5	GCNT2	2.12736	0.00112393		2.94926	30.9206	35.2715		139.318	138.055	156.435	144.603	33.0961	4.36918	Homo sapiens
Q53S08	RAB6D	2.70405	0.457765		0.339357	26.8148	46.3273	20.4174		353.99	52.45	203.22	31.1865	6.51629	Homo sapiens
O43752	STX6	0.898569	0.0858915		1.06605	68.7732	65.8026	74.9056	168.081	117.217	105.221	130.173	69.8272	1.86422	Homo sapiens
Q8NI35	PATJ	-0.478605	0.236147		0.626817	118.687	117.472	113.151	115.497	87.5186	47.6742	83.5633	116.437	0.717671	Homo sapiens
Q8TF21	ANKRD24	1.75025	0.00308151		2.51124	31.4599	63.4092	42.6143	130.592	158.283	173.642	154.172	45.8278	3.36416	Homo sapiens
Q8NBS9	TXNDC5	0.997348	0.0279803		1.55315	58.3626	73.2851	68.5975	157.479	111.637	130.639	133.252	66.7484	1.99633	Homo sapiens
P62913	RPL11	1.64146	0.0303254		1.51819	48.9001	48.0388	48.699	176.466	162.2	115.696	151.454	48.546	3.11981	Homo sapiens
P22455	FGFR4	-6.64386	0.125785	Unique	0.900371	28.407	117.574	154.019					100	-100	Homo sapiens
P62266	RPS23	2.19976	0.00673149		2.17189	34.2217	38.121	34.9146	186.093	151.055	155.595	164.248	35.7524	4.59403	Homo sapiens
P07910	HNRNPC	0.689408	0.116504		0.93366	87.453	84.372	57.8294	150.942	132.483	86.9205	123.449	76.5515	1.61262	Homo sapiens
Q9H6S3	EPS8L2	0.0876556	0.547958		0.261253	87.1814	102.291	101.417	88.4036	106.23	114.477	103.037	96.963	1.06264	Homo sapiens
Q14157-1	UBAP2L	6.64386	0.00303605	Unique	2.51769				112.518	90.9513	96.5308	100		100	Homo sapiens
Q12846	STX4	-0.340307	0.140824		0.851323	95.7482	109.049	130.422	89.2416	100.631	74.9086	88.2603	111.74	0.789873	Homo sapiens
P54725	RAD23A	-0.299737	0.622264		0.206026	100.132	122.051	108.869	151.38	27.8552	89.7123	89.6491	110.351	0.8124	Homo sapiens
Q9H993	ARMT1	0.449916	0.416734		0.380141	85.4164	86.6374	81.5429	175.608	93.8292	76.9662	115.468	84.5322	1.36596	Homo sapiens
Q12905	ILF2	1.56551	0.0154228		1.81184	49.3486	79.5906	22.5826	148.841	180.802	118.836	149.493	50.5073	2.95983	Homo sapiens
Q16643	DBN1	0.936196	0.0164588		1.7836	58.43	73.8391	73.6705	152.566	115.456	126.038	131.353	68.6465	1.91348	Homo sapiens
Q99805	TM9SF2	1.93336	0.0111064		1.95443	47.4583	43.4626	33.5748	146.617	140.912	187.976	158.501	41.4986	3.81944	Homo sapiens
Q8TB61	SLC35B2	1.95026	0.00182007		2.73991	39.0685	39.7644	44.5111	171.956	152.914	151.786	158.885	41.1146	3.86445	Homo sapiens
Q99733	NAP1L4	1.4162	0.000190609		3.71986	55.1399	60.2002	48.2006	138.633	154.729	143.097	145.486	54.5136	2.66881	Homo sapiens
P11021	HSPA5	1.17994	0.00396642		2.4016	60.4188	66.53	56.7809	152.942	128.65	134.679	138.757	61.2432	2.26567	Homo sapiens
Q15436	SEC23A	1.00438	0.0260127		1.58481	73.0494	75.8798	50.6661	145.73	150.293	104.382	133.468	66.5318	2.00608	Homo sapiens
Q5T0N5	FNBP1L	2.24405	0.0342073		1.46588	31.8818	35.8674	36.8305	214.921	140.897	139.603	165.14	34.8599	4.73725	Homo sapiens
Q6P4Q7	CNNM4	0.283861	0.00674492		2.17102	92.9513	92.3852	85.2447	113.49	104.252	111.676	109.806	90.1938	1.21745	Homo sapiens
Q6ZS17	RIPOR1	-0.306092	0.294924		0.53029	104.163	133.852	86.8246	78.7453		96.4149	87.5801	108.28	0.80883	Homo sapiens
P84095	RHOG	0.421246	0.0772692		1.11199	75.3849	78.3593	102.767	115.697	112.573	115.219	114.496	85.5036	1.33908	Homo sapiens
P48449	LSS	0.436122	0.0642558		1.19209	86.9427	85.2662	82.7887	128.992	115.397	100.614	115.001	84.9992	1.35296	Homo sapiens
Q9ULC3	RAB23	-0.349621	0.10073		0.996841	98.6754	107.971	129.528	86.6402	97.1434	80.0425	87.942	112.058	0.78479	Homo sapiens
P27986	PIK3R1	0.474995	0.0508161		1.294	67.1096	92.5213	91.4242	111.975	119.151	117.819	116.315	83.685	1.38991	Homo sapiens
Q9H9A6	LRRC40	1.17927	0.0883508	Imputed	1.05379		57.9276	82.7649		159.307		159.307	70.3463	2.26462	Homo sapiens
Q9BVK6	TMED9	4.52514	0.200154		0.698635	7.10137	11.0249	6.84753	12.8001	347.461	214.765	191.675	8.32459	23.0252	Homo sapiens
P00352	ALDH1A1	0.85492	0.0283595		1.5473	84.1562	82.5856	46.8833	152.408	121.394	112.573	128.792	71.2084	1.80866	Homo sapiens
P82979	SARNP	0.200986	0.164113	Imputed	0.784858	107.381	96.8567	84.9549	110.807			110.807	96.3975	1.14948	Homo sapiens
Q15477	SKIV2L	-1.73554	0.0528006		1.27736	169.106	175.616		110.117	27.8623	17.2987	51.7595	172.361	0.300297	Homo sapiens
P20340-2	RAB6A	2.2193	0.000110662		3.956	25.6705	35.3248	45.074	169.884	152.238	171.808	164.644	35.3565	4.65667	Homo sapiens
P07814	EPRS1	2.16291	0.0290728		1.53651	36.6572	43.3164	29.552	189.289	184.175	117.011	163.491	36.5085	4.47817	Homo sapiens
Q9UM54-6	MYO6	-0.0855498	0.532775		0.273456	117.376	98.5097	93.0061	102.609	99.6896	88.8088	97.0359	102.964	0.942425	Homo sapiens
Q9NX62	BPNT2	3.40002	6.12e-06		5.213	16.3133	20.7406	14.8663	187.872	182.029	178.179	182.693	17.3067	10.5562	Homo sapiens
P33908	MAN1A1	2.50667	0.0242836		1.61469	31.8526	34.093	23.8336	202.378	182.406	125.437	170.074	29.9264	5.68306	Homo sapiens
P29597	TYK2	-0.259642	0.4098		0.387428	78.631	121.732	126.56	75.5632	82.8546	114.659	91.0257	108.974	0.835295	Homo sapiens
Q15691	MAPRE1	1.01188	0.00726369		2.13884	61.1009	67.1149	70.6875	143.891	118.398	138.808	133.699	66.3011	2.01654	Homo sapiens
O43169	CYB5B	0.394892	0.113725		0.944143	106.632	83.166	69.3982	124.082	101.449	115.273	113.601	86.3989	1.31484	Homo sapiens
P78504	JAG1	0.263047	0.674519		0.171006	58.5688	61.1353	153.022	70.5693	99.861	156.844	109.091	90.9086	1.20001	Homo sapiens
O00203	AP3B1	1.66525	0.0586196		1.23196	39.3261	61.9483	42.5525	161.589	195.448	99.1356	152.058	47.9423	3.17168	Homo sapiens
Q13526	PIN1	-0.175879	0.677891		0.16884	115.126	59.4388	143.699	89.8264	83.1644	108.745	93.912	106.088	0.885228	Homo sapiens
P61353	RPL27	1.40457	0.109078		0.962263	59.6295	58.1979	46.6737	107.569	117.103	210.827	145.166	54.8337	2.64739	Homo sapiens
P49773	HINT1	0.353266	0.0832264		1.07974	81.6094	87.2366	94.6066	125.471	114.359	96.7181	112.182	87.8175	1.27745	Homo sapiens
Q9Y4D1	DAAM1	0.00557025	0.979215		0.00912207	102.946	107.23	89.2445	97.5427	122.9	80.1362	100.193	99.807	1.00387	Homo sapiens
Q9Y282	ERGIC3	2.40041	0.00123869		2.90704	26.9602	39.3964	29.1921	185.002	164.266	155.184	168.15	31.8496	5.27952	Homo sapiens
O60266	ADCY3	-1.15615	0.00386725		2.4126	130.182	151.751	132.229	78.4612	45.8191	61.5579	61.9461	138.054	0.448709	Homo sapiens
O94973	AP2A2	0.449669	0.188465		0.724769	89.8776	99.9637	63.7805	135.354	126.496	84.5284	115.459	84.5406	1.36573	Homo sapiens
P02654	APOC1	-0.057319	0.843762		0.0737801	93.6097	81.762	130.587	74.6209	112.094	107.327	98.0137	101.986	0.961048	Homo sapiens
P49748	ACADVL	0.632504	0.365033		0.437668	90.6012	59.7575		47.6628	143.249	158.73	116.547	75.1794	1.55025	Homo sapiens
Q13404	UBE2V1	0.48465	0.0701414		1.15403	72.5416	93.9783	83.5587	132.636	121.112	96.173	116.64	83.3595	1.39925	Homo sapiens
Q15185	PTGES3	1.17885	0.002457		2.60959	64.002	66.934	52.8901	153.503	134.325	128.346	138.725	61.2753	2.26396	Homo sapiens
Q99653	CHP1	-0.464168	0.458278		0.338871	118.616	80.4796	148.753	136.545	24.5379	91.0681	84.0505	115.95	0.724889	Homo sapiens
O76095	JTB	2.5307	0.00947745		2.02331	26.5831	29.9582	31.9734	197.183	148.224	166.079	170.495	29.5049	5.77853	Homo sapiens
Q9Y265	RUVBL1	3.38787	0.0457313		1.33979	16.7808	21.3163	14.2239	236.831	198.35	112.498	182.56	17.4403	10.4677	Homo sapiens
Q53HC9	EIPR1	1.42044	0.184791		0.73332	43.5441	52.039	67.6076	185.983	197.458	53.3675	145.603	54.3969	2.67668	Homo sapiens
Q9UHD1	CHORDC1	0.743731	0.00620101		2.20754	70.0574	81.7307	72.5528	126.374	113.272	136.013	125.22	74.7803	1.6745	Homo sapiens
O00264	PGRMC1	0.610127	0.364221		0.438635	105.82	96.147	35.5257	133.697	171.092	57.7188	120.836	79.1642	1.52639	Homo sapiens
Q16706	MAN2A1	4.79207	0.0018169		2.74067	8.34108	8.25633	4.30492	181.962	186.796	210.34	193.033	6.96744	27.7049	Homo sapiens
Q4KMP7	TBC1D10B	0.110773	0.480969	Imputed	0.317883	104.274	90.5439				105.183	105.183	97.4087	1.07981	Homo sapiens
P41091	EIF2S3	1.92682	0.00811964		2.09046	40.5425	47.015	37.3864	174.902	165.649	134.505	158.352	41.648	3.80215	Homo sapiens
O00399	DCTN6	0.720495	0.0614208		1.21168	64.0063		80.0186	100.301	110.522	145.152	118.658	72.0125	1.64775	Homo sapiens
Q5BJF2	TMEM97	2.06345	0.0476636		1.32181	39.5284	44.9819	31.3229	218.404	135.837	129.925	161.389	38.6111	4.17986	Homo sapiens
P43243	MATR3	0.974555	0.0469318		1.32853	59.2034	60.6658	82.4893	157.374	140.897	99.3712	132.547	67.4528	1.96503	Homo sapiens
P23588	EIF4B	0.791895	0.0114052		1.9429	64.4193	74.5854	80.6671	129.855	110.435	140.039	126.776	73.2239	1.73135	Homo sapiens
P63173	RPL38	1.20906	0.086127		1.06486	59.0537	67.4213	54.692	93.0205	145.444	180.369	139.611	60.389	2.31186	Homo sapiens
Q9NZH0	GPRC5B	6.64386	0.0473601	Unique	1.32459					91.627	108.373	100		100	Homo sapiens
P22626	HNRNPA2B1	1.26807	0.00126193		2.89896	65.61	66.7283	43.6979	153.537	140.044	130.383	141.321	58.6787	2.40839	Homo sapiens
Q99996-1	AKAP9	1.6045	0.0929172		1.0319	62.4272	34.446	51.6084	185.483	184.708	81.3269	150.506	49.4939	3.0409	Homo sapiens
P02452	COL1A1	-0.0362059	0.933655		0.0298137	75.1616	112.165	116.437	69.3652	79.446	147.425	98.7453	101.255	0.975216	Homo sapiens
Q9Y3L5	RAP2C	0.168353	0.241442		0.617186	80.1014	103.198	99.2162	103.362	107.385	106.737	105.828	94.172	1.12377	Homo sapiens
Q9Y289	SLC5A6	0.343654	0.350106		0.4558	108.389	103.333	52.7156	122.458	127.673	85.4315	111.854	88.1459	1.26897	Homo sapiens
P43003	SLC1A3	0.104751	0.607994		0.2161	108	79.5905	101.523	101.442	87.8427	121.602	103.629	96.3712	1.07531	Homo sapiens
Q16762	TST	1.32428	0.0625685		1.20364	52.157	93.415	25.6574	194.872	114.275	119.624	142.924	57.0765	2.50407	Homo sapiens
Q6IA17	SIGIRR	0.0553441	0.856853		0.0670935	84.5306	77.5775	132.138	120.55	95.6428	89.5608	101.918	98.0822	1.03911	Homo sapiens
Q03426	MVK	1.01927	0.149373		0.825728	56.9029	66.8492		170.654	131.97	73.6235	125.416	61.876	2.02689	Homo sapiens
O60841	EIF5B	0.826418	0.00340278		2.46817	71.7309	83.5168	61.1028	121.39	122.022	140.237	127.883	72.1169	1.77328	Homo sapiens
P57735	RAB25	0.703381	0.0211808		1.67406	60.6904	74.9884	92.6041	140.045	108.413	123.259	123.906	76.0943	1.62832	Homo sapiens
P61981	YWHAG	-0.0380769	0.849494		0.0708397	81.2342	103.595	119.13	105.721	85.3356	104.985	98.6804	101.32	0.973952	Homo sapiens
Q9P2E5	CHPF2	-0.208327	0.781041		0.107326	145.53	118.41	57.6829	27.6608	84.2485	166.468	92.7925	107.208	0.86554	Homo sapiens
P31040	SDHA	0.533144	0.205107		0.68802	86.1791	86.2966	72.7146	151.426	82.2776	121.106	118.27	81.7301	1.44708	Homo sapiens
Q9H9E3	COG4	6.64386	0.00606587	Unique	2.21711				89.3237	115.899	94.7773	100		100	Homo sapiens
P78356	PIP4K2B	-0.17212	0.677441		0.169128	84.2166	76.6078	153.307	95.0178		90.8511	92.9344	104.71	0.887538	Homo sapiens
Q92896	GLG1	0.742229	0.0293306		1.53268	63.8697	75.5097	85.1078	145.684	106.096	123.733	125.171	74.8291	1.67276	Homo sapiens
P52815	MRPL12	0.487865	0.214935		0.667693	93.8141	88.1357	67.8037	141.527	129.562	79.1583	116.749	83.2512	1.40237	Homo sapiens
Q9NRS4	TMPRSS4	-1.43145	0.00319258		2.49586	128.641	146.268	162.806	33.1247	66.7125	62.4486	54.0953	145.905	0.370757	Homo sapiens
O00244	ATOX1	-0.200694	0.147033	Imputed	0.832584	91.2643	109.125	109.678		89.9331		89.9331	103.356	0.870132	Homo sapiens
P23396	RPS3	2.31011	0.00178412		2.74858	32.3868	37.387	30.9105	164.872	179.921	154.523	166.439	33.5614	4.95922	Homo sapiens
Q14746	COG2	2.82284	0.00214392	Imputed	2.66879	17.9964			121.417	137.89	122.697	127.335	17.9964	7.07555	Homo sapiens
Q9H3K2	GHITM	0.402961	0.516793		0.286684	73.5181	78.9226	113.308	147.926	86.3253		117.126	88.5828	1.32222	Homo sapiens
P43307	SSR1	0.415328	0.0391412		1.40737		85.7446	80.8997	101.899	123.701	107.756	111.119	83.3222	1.3336	Homo sapiens
Q14166	TTLL12	2.39598	0.0232663		1.63327	29.6086	37.0217	29.1653	189.111	190.473	124.62	168.068	31.9318	5.26334	Homo sapiens
Q9Y316	MEMO1	3.35414	0.00281222		2.55095	38.1119	10.3039	5.03257	181.095	212.641	152.816	182.184	17.8161	10.2258	Homo sapiens
P61966	AP1S1	0.664211	0.00368132		2.434	67.2032	78.5909	86.341	131.234	117.679	118.952	122.622	77.3784	1.5847	Homo sapiens
Q13685	AAMP	1.65158	0.115569		0.937157	45.5041	35.4227	63.939	229.467	98.811	126.856	151.711	48.2886	3.14176	Homo sapiens
O43633	CHMP2A	-0.0377845	0.703888		0.152496	104.695	99.3764	99.8573	106.384	102.486	87.2023	98.6906	101.309	0.97415	Homo sapiens
P49247	RPIA	0.168184	0.322598		0.491338	86.7813	86.7526	108.999	115.528	110.162	91.7766	105.822	94.1778	1.12364	Homo sapiens
Q9UHG3	PCYOX1	0.957072	0.086906		1.06095	71.5825	71.0787	61.3257	107.767	173.162	115.084	132.004	67.9956	1.94137	Homo sapiens
Q9H3R2	MUC13	-0.601795	0.103985		0.98303	140.757	131.222	89.699	68.6184	99.9107	69.7928	79.4406	120.559	0.658934	Homo sapiens
O75317	USP12	-6.64386	0.0191929	Unique	1.71686	73.7207	115.901	110.379					100	-100	Homo sapiens
Q68CZ2	TNS3	0.750618	0.0436199		1.36032	62.2835	78.0042	83.3831	137.925	139.492	98.9123	125.443	74.557	1.68251	Homo sapiens
Q13409	DYNC1I2	1.14775	0.00346861		2.45984	51.2509	61.9358	73.399	145.449	148.138	119.827	137.805	62.1953	2.21568	Homo sapiens
O00468-6	AGRN	-0.340558	0.118493		0.926308	120.343	92.7333	122.169	89.5287	94.0831	81.1431	88.2517	111.748	0.789736	Homo sapiens
P51149	RAB7A	0.595364	0.0262869		1.58026	82.5973	78.398	77.9673	114.925	111.423	134.689	120.346	79.6542	1.51085	Homo sapiens
Q14767	LTBP2	-0.396596	0.629438		0.201047	87.923	67.3981	185.656	45.4553	52.2103	161.357	86.341	113.659	0.759649	Homo sapiens
P62081	RPS7	1.46929	0.000196473		3.7067	52.8187	58.0156	48.3654	152.452	138.067	150.281	146.933	53.0665	2.76885	Homo sapiens
Q92572	AP3S1	0.634722	0.526363		0.278715		72.9557	77.2415	61.5765	225.717	62.5089	116.601	75.0986	1.55264	Homo sapiens
Q9NRR3	CDC42SE2	0.430452	0.324395		0.488926	96.4156	79.3447	79.8138	156.674	77.7393	110.013	114.809	85.1914	1.34766	Homo sapiens
Q8NCW5	NAXE	-0.0199619	0.959299		0.0180458	122.099	112.263	67.7141	137.507	83.2481	77.1691	99.3082	100.692	0.986259	Homo sapiens
Q8N3R9	PALS1	-0.887196	0.00419005		2.37778	133.602	136.267	119.574	74.2286	80.6496	55.6793	70.1858	129.814	0.540664	Homo sapiens
Q9NUQ8	ABCF3	0.774401	0.163085		0.787587	90.0676	100.495	30.8	166.465	120.315	91.8563	126.212	73.7877	1.71048	Homo sapiens
Q14008	CKAP5	0.03827	0.796071		0.0990484	89.2062	100.939	105.876	117.213	95.9569	90.8086	101.326	98.6737	1.02688	Homo sapiens
Q9BRF8	CPPED1	0.299518	0.587117		0.231275	82.6726	85.6859	106.293	140.764	84.5849		112.674	91.5505	1.23073	Homo sapiens
P51151	RAB9A	-0.219455	0.664823		0.177294	138.446	109.13	75.197	89.3617	48.0791	139.786	92.4089	107.591	0.85889	Homo sapiens
P60763	RAC3	0.223872	0.41398		0.383021	98.9536	99.648	82.5222	96.7617	122.114		109.438	93.7079	1.16786	Homo sapiens
Q08945	SSRP1	2.21808	0.0224004		1.64974	37.2586	40.1348	28.7501	186.488	184.237	123.132	164.619	35.3812	4.65272	Homo sapiens
Q9GZZ9	UBA5	1.855	0.00318407		2.49702	33.945	42.9706	53.0241	176.929	154.95	138.182	156.687	43.3132	3.61753	Homo sapiens
Q8TCG2	PI4K2B	0.610599	0.0050192		2.29937	68.1737	84.9025	84.3695	125.019	126.551	110.984	120.851	79.1486	1.52689	Homo sapiens
O15355	PPM1G	1.86656	0.264772		0.577128	43.0117	51.9064	34.2081	305.322	74.5767	90.975	156.958	43.0421	3.64662	Homo sapiens
P67936	TPM4	-0.0746096	0.739775		0.130901	82.7004	108.655	116.4	91.1757	83.4525	117.616	97.4148	102.585	0.949599	Homo sapiens
P35232	PHB1	0.243669	0.430448		0.36608	83.4367	99.5233	91.7654	74.2639	124.807	126.204	108.425	91.5751	1.184	Homo sapiens
O95166	GABARAP	0.931401	0.0606098		1.21746	93.1925	73.4062	39.7906	154.074	95.4533	144.084	131.204	68.7964	1.90713	Homo sapiens
O95235	KIF20A	0.307084	0.0807041		1.0931	99.8806	89.3055	79.0057	114.098	120.223	97.4873	110.603	89.3973	1.2372	Homo sapiens
Q58FF6	HSP90AB4P	1.00808	0.272096		0.565278	62.7728	95.7486	40.7324	67.3637	219.774	113.609	133.582	66.4179	2.01123	Homo sapiens
Q9H773	DCTPP1	0.853924	0.0318243		1.49724	80.7114	74.795	58.2137	145.452	102.369	138.459	128.76	71.24	1.80741	Homo sapiens
P35637	FUS	0.702856	0.0502964		1.29846	68.3938	62.7177	97.2229	117.423	105.011	149.232	123.889	76.1115	1.62772	Homo sapiens
P48730	CSNK1D	1.32286	0.0878755		1.05613	59.991	64.3575	47.0006	160.691	180.1	87.8603	142.884	57.1164	2.50162	Homo sapiens
A6NDB9	PALM3	-0.113231	0.797041		0.0985191	83.3617	76.5705	151.835	78.5467	84.5026	125.184	96.0777	103.922	0.924515	Homo sapiens
P11717	IGF2R	0.881787	0.0852033		1.06954	62.4803	65.1118	83.4782	130.395	163.87	94.665	129.643	70.3567	1.84266	Homo sapiens
Q9BUF7	CRB3	-0.829724	0.0373279		1.42797	116.02	121.566	146.38	84.6044	87.7539	43.6753	72.0112	127.989	0.562637	Homo sapiens
P60900	PSMA6	0.566172	0.0299181		1.52407	87.6944	88.9005	65.2831	136.881	110.632	110.609	119.374	80.626	1.48059	Homo sapiens
Q16222	UAP1	1.34192	0.099099		1.00393	55.1556	65.3431	49.2384	202.852	122.71	104.7	143.421	56.579	2.53488	Homo sapiens
Q92945	KHSRP	1.57579	0.00297938		2.52587	60.9581	55.7743	33.9842	149.389	144.515	155.38	149.761	50.2389	2.98098	Homo sapiens
P51654	GPC3	0.245657	0.331478		0.479545	65.1829	107.82	101.517	103.747	102.65	119.083	108.493	91.5067	1.18563	Homo sapiens
P49815	TSC2	6.64386	0.193609	Unique	0.713074				70.7332	129.267		100		100	Homo sapiens
Q9P2C4	TMEM181	0.862881	0.0529319		1.27628	67.3655	78.7278	79.9011	128.071	145.934		137.003	75.3315	1.81867	Homo sapiens
Q9H3M7	TXNIP	-1.58114	0.0182128		1.73962	117.443	160.69	171.568	47.6511	42.0723	60.5747	50.0994	149.901	0.334217	Homo sapiens
P08962	CD63	-0.087404	0.368288		0.433813	104.38	95.1879	109.517	93.63	105.434	91.8515	96.9717	103.028	0.941215	Homo sapiens
Q8N9V3	WDSUB1	-0.262452	0.392376		0.406298	96.3505	140.265	90.5973	72.3713	94.4928	105.923	90.9291	109.071	0.83367	Homo sapiens
Q70J99	UNC13D	-0.173106	0.773478		0.111552	57.3827	167.858	92.736	70.1742	134.547	77.3026	94.0078	105.992	0.886931	Homo sapiens
Q13596	SNX1	1.2179	0.0129376		1.88814	57.7005	67.9554	54.7371	160.668	138.22	120.719	139.869	60.131	2.32607	Homo sapiens
P04406	GAPDH	1.87776	0.0622192		1.20608	39.4937	43.8479	44.9997	200.722	171.446	99.4904	157.22	42.7804	3.67503	Homo sapiens
O00425	IGF2BP3	4.88656	0.000102817		3.98793	6.82802	6.97877	5.81369	189.299	197.117	193.963	193.46	6.54016	29.5803	Homo sapiens
P26639	TARS1	1.23589	0.00310606		2.50779	57.4953	62.3419	58.9862	151.284	137.429	132.464	140.392	59.6078	2.35527	Homo sapiens
Q5VZM2	RRAGB	0.858495	0.0447778		1.34894	94.6852	76.1845	42.4146	140.566	114.951	131.199	128.905	71.0948	1.81315	Homo sapiens
P05187	ALPP	0.225066	0.502257		0.299074	104.327	114.174	58.1462	122.222	116.516	84.6144	107.784	92.2156	1.16883	Homo sapiens
Q9Y3E7	CHMP3	-0.292454	0.0348029		1.45838	109.844	105.127	115.332	99.3164	87.9323	82.448	89.8989	110.101	0.816512	Homo sapiens
Q9Y3A5	SBDS	0.824087	0.000551382		3.25855	71.6647	79.0604	65.8491	129.137	133.95	120.339	127.809	72.1914	1.77041	Homo sapiens
P67809	YBX1	3.20476	0.00611868		2.21334	16.5933	16.2806	25.8348	154.545	181.985	204.762	180.43	19.5696	9.21994	Homo sapiens
Q9H8Y8	GORASP2	1.69955	0.00177384		2.75109	38.9215	49.9869	52.3347	153.663	137.866	167.227	152.919	47.0811	3.24799	Homo sapiens
Q9UHE8	STEAP1	0.651451	0.00987317		2.00554	87.9505	63.9133	81.5313	133.482	112.387	120.735	122.202	77.7984	1.57075	Homo sapiens
Q96CT7	CCDC124	0.0899157	0.686889		0.163113	88.3949	80.5345	121.725	100.112	94.6989	114.535	103.115	96.8848	1.06431	Homo sapiens
P07355	ANXA2	0.0837731	0.566691		0.246654	101.299	92.7263	97.2671	119.705	94.563	94.44	102.903	97.0975	1.05979	Homo sapiens
O94886	TMEM63A	0.0963035	0.784561		0.105373	109.825	82.0712	98.0951	135.556	109.216	65.237	103.336	96.6636	1.06903	Homo sapiens
O94906	PRPF6	2.81933	0.0312275	Imputed	1.50546	19.8456			146.208	133.947		140.077	19.8456	7.05835	Homo sapiens
Q92530	PSMF1	1.28089	0.0381757		1.41821	73.852	59.9253	41.1557	111.866	180.908	132.292	141.689	58.311	2.42989	Homo sapiens
Q9UBB4	ATXN10	1.00342	0.0406774		1.39065	59.0543	69.2646	71.3651	159.713	133.325	107.278	133.439	66.5613	2.00475	Homo sapiens
Q6PKG0	LARP1	3.31899	0.00222461		2.65275	18.4627	19.8301	16.3538	194.737	166.514	184.103	181.784	18.2156	9.97963	Homo sapiens
P02545	LMNA	-0.112936	0.564578		0.248276	115.805	105.694	90.2375	107.942	103.925	76.3967	96.0879	103.912	0.924705	Homo sapiens
Q12874	SF3A3	1.69158	0.0149596		1.82508	41.3669	41.3073	59.1662	166.312	171.91	119.938	152.72	47.2801	3.23011	Homo sapiens
Q96J84	KIRREL1	-0.371665	0.190842		0.719327	86.7419	120.337	131.352	80.7806	88.5522	92.2367	87.1898	112.81	0.77289	Homo sapiens
Q9H082	RAB33B	1.95756	0.00177762		2.75016	47.3668	29.5104	45.9716	179.688	148.422	149.042	159.05	40.9496	3.88405	Homo sapiens
Q9UI10	EIF2B4	2.22958	0.0100109		1.99953	30.4887	42.4185	32.5413	166.012	190.458	138.081	164.85	35.1495	4.68998	Homo sapiens
P40939	HADHA	1.14143	0.103004		0.987146	62.6416	66.4947	58.0127	172.774	154.158	85.9189	137.617	62.383	2.206	Homo sapiens
P61018	RAB4B	1.29295	0.00249257	Imputed	2.60335	78.1949	62.4517	79.5254		179.828		179.828	73.3906	2.45029	Homo sapiens
Q6NT16	SLC18B1	-0.473808	0.308439	Imputed	0.51083	94.7476	76.3634	151.464		77.4247		77.4247	107.525	0.720061	Homo sapiens
Q15365	PCBP1	1.70048	0.000434347		3.36216	43.9954	49.8226	47.3556	160.383	152.859	145.584	152.942	47.0579	3.25008	Homo sapiens
P61221	ABCE1	1.44808	0.0150145		1.82349	51.1559	54.2462	55.5224	168.636	142.109	128.33	146.358	53.6415	2.72846	Homo sapiens
Q10713	PMPCA	2.75145	0.0799747		1.09705	34.3817	21.7527	21.4458	250.926	176.607	94.8867	174.14	25.8601	6.73394	Homo sapiens
P15291	B4GALT1	0.812028	0.223747		0.650243	55.2961	125.808	36.6278	178.845	114.617	88.8057	127.423	72.5774	1.75568	Homo sapiens
P45973	CBX5	1.52552	0.00857345		2.06684	49.9615	75.8849	45.4291	174.727	153.998		164.362	57.0918	2.87891	Homo sapiens
A6NDG6	PGP	0.341138	0.129265		0.88852	89.8158	104.202	70.6777	112.188	107.467	115.649	111.768	88.2319	1.26676	Homo sapiens
Q13247	SRSF6	-0.857981	0.0710654		1.14834	95.2036	151.065	140.398	78.4059	69.9085	65.019	71.1111	128.889	0.551724	Homo sapiens
P63208	SKP1	0.613764	0.0816208		1.0882	72.4731	83.3221	81.3359	147.699	110.055	105.115	120.956	79.0437	1.53025	Homo sapiens
Q15907	RAB11B	-0.0877038	0.495904		0.304602	90.2064	105.08	113.83	95.9978	90.7728	104.114	96.9614	103.039	0.941019	Homo sapiens
Q15678	PTPN14	1.28389	0.000288852		3.53933	56.6855	54.4217	63.5676	150.672	137.202	137.451	141.775	58.225	2.43495	Homo sapiens
Q9BTY2	FUCA2	2.64853	0.0319457		1.49559	30.2229	35.093	17.2117	189.079	210.799	117.594	172.491	27.5092	6.27029	Homo sapiens
Q9NQW6	ANLN	1.41232	0.0362785		1.44035	55.1131	55.0186	53.7291	180.511	122.904	132.724	145.38	54.6202	2.66165	Homo sapiens
Q9NPH2	ISYNA1	-0.573071	0.231869		0.634757	92.1789	100.292	166.341	72.1007	74.2261	94.861	80.396	119.604	0.672184	Homo sapiens
P15151	PVR	-1.02502	0.0238132		1.62318	115.983	124.732	161.59	92.132	53.934	51.6288	65.8983	134.102	0.491405	Homo sapiens
P53396	ACLY	1.63645	7.4e-05		4.131	52.9357	46.4896	46.5953	157.246	151.701	145.032	151.326	48.6735	3.10901	Homo sapiens
P24752	ACAT1	1.15826	0.155947		0.807024	63.712	70.3866	51.5518	190.915	150.666	72.769	138.117	61.8835	2.23188	Homo sapiens
Q9H2V7	SPNS1	-0.0993257	0.742607		0.129241	68.6835	113.193	128.446	86.8806	102.917	99.8792	96.559	103.441	0.933469	Homo sapiens
P10696	ALPG	-0.696984	0.0600959		1.22116	116.979	150.946	103.164	67.6625	71.1806	90.0673	76.3035	123.697	0.616861	Homo sapiens
P07741	APRT	1.8165	0.0872184		1.05939	38.9613	46.052	47.6638	218.896	152.314	96.1135	155.774	44.2257	3.52226	Homo sapiens
Q14542	SLC29A2	0.256151	0.402225		0.395531	73.7857	77.7253	121.926	115.943	88.3684	122.252	108.854	91.1457	1.19429	Homo sapiens
P23469	PTPRE	0.288534	0.531501	Imputed	0.274496	70.9096	115.345			113.745		113.745	93.1273	1.2214	Homo sapiens
Q96F86	EDC3	0.575855	0.329568		0.482054		77.5698	76.9495	174.457	84.0978	86.9256	115.16	77.2597	1.49056	Homo sapiens
O00151	PDLIM1	0.135231	0.353154		0.452035	87.3442	99.3816	99.2243	113.11	111.374	89.5663	104.683	95.3167	1.09827	Homo sapiens
Q9NRY4	ARHGAP35	-6.64386	0.00926416	Unique	2.03319	104.287	95.713						100	-100	Homo sapiens
O43278-2	SPINT1	0.701763	0.338632		0.470272	72.6408	79.6622	76.1388	191.35	121.339	58.8692	123.853	76.1472	1.62649	Homo sapiens
Q9BRA2	TXNDC17	0.235749	0.0870318		1.06032	90.5332	96.0693	88.9405	116.649	110.323	97.4855	108.152	91.8477	1.17752	Homo sapiens
Q01518	CAP1	0.885978	0.0600559		1.22144	63.7328	75.2866	71.6535	158.646	127.582	103.1	129.776	70.2243	1.84802	Homo sapiens
Q6RW13	AGTRAP	1.37404	0.209447		0.678926	58.0654	58.9968	49.9777	104.635	241.026	87.2993	144.32	55.68	2.59196	Homo sapiens
P17858	PFKL	1.57683	0.00805902		2.09372	53.3566	58.0313	39.247	146.991	173.601	128.773	149.788	50.2116	2.98314	Homo sapiens
Q14353	GAMT	0.470393	0.243007		0.614381		69.5912	92.8398	76.8291	136.102	124.638	112.523	81.2155	1.38549	Homo sapiens
P55735	SEC13	1.30214	0.0320139		1.49466	59.0176	64.6097	49.4859	174.86	135.255	116.772	142.296	57.7044	2.46594	Homo sapiens
P19784	CSNK2A2	0.842581	0.101877		0.991924	79.5604	100.631	34.612	96.99	160.907	127.3	128.399	71.601	1.79326	Homo sapiens
Q9NQ84	GPRC5C	0.0358656	0.772944		0.111852	91.4084	91.9344	112.928	102.277	94.994	106.457	101.243	98.7571	1.02517	Homo sapiens
Q07021	C1QBP	0.269992	0.431457		0.365063	96.0362	116.507	59.4673	88.6508	105.695	133.644	109.33	90.67	1.2058	Homo sapiens
Q709C8	VPS13C	0.366843	0.190458		0.7202	68.3739	80.597	113.092	108.207	125.804	103.926	112.646	87.3543	1.28953	Homo sapiens
Q14139	UBE4A	3.21695	0.250838		0.600607	14.02	35.5112	8.73149	381.594	95.6939	64.4493	180.579	19.4209	9.29819	Homo sapiens
O95208	EPN2	-6.64386	0.00432796	Unique	2.36372	98.6937	102.188	99.1187					100	-100	Homo sapiens
P35573	AGL	1.56353	0.000536236		3.27064	42.3279	44.6537	64.6956	156.81	152.74	138.772	149.441	50.5591	2.95577	Homo sapiens
Q8WWI5	SLC44A1	0.00355912	0.985938		0.00615025	89.3597	87.917	122.353	101.665	88.2961	110.409	100.123	99.8767	1.00247	Homo sapiens
Q9Y4F1	FARP1	-0.580945	0.335001		0.474954	83.5803	105.271	170.748	60.2757	50.1579	129.967	80.1337	119.866	0.668526	Homo sapiens
P18621	RPL17	1.37846	0.0385903		1.41352	50.079	66.1381	50.4535	124.462	124.836	184.031	144.443	55.5569	2.59992	Homo sapiens
Q9BQL6	FERMT1	0.588821	0.285452		0.544468	120.965	85.0948	33.5549	88.9686	113.423	157.993	120.128	79.8716	1.50402	Homo sapiens
Q9NZZ3	CHMP5	-0.378542	0.128808		0.890057	113.601	114.221	111.312	98.5403	96.2181	66.108	86.9555	113.045	0.769215	Homo sapiens
P13073	COX4I1	-0.826188	0.0216399	Imputed	1.66475	123.004	115.795	97.8994	63.3013			63.3013	112.233	0.564018	Homo sapiens
Q96I99	SUCLG2	1.29132	0.174081		0.759248	54.3053	61.7204		166.51	117.465		141.987	58.0129	2.44751	Homo sapiens
O43776	NARS1	1.57596	0.00739389		2.13113	53.0138	54.79	42.8991	154.087	166.647	128.563	149.766	50.2343	2.98134	Homo sapiens
Q9H479	FN3K	0.885439	0.0164112		1.78486	60.5395	59.0483	91.1361	149.141	112.259	127.876	129.759	70.2413	1.84733	Homo sapiens
P23246	SFPQ	1.73617	0.0120068		1.92057	56.5183	48.457	33.5451	173.329	166.398	121.753	153.827	46.1735	3.33149	Homo sapiens
Q9Y6E0-2	STK24	-0.0426875	0.897107		0.0471555	83.4842	103.152	117.801	77.2688	82.7346	135.559	98.5207	101.479	0.970845	Homo sapiens
Q6P4A8	PLBD1	1.86757	0.123919		0.906864	35.7991	41.4358		202.379	154.412	65.9738	140.922	38.6175	3.64917	Homo sapiens
Q13501	SQSTM1	0.117043	0.588192		0.230481	89.4042	108.552	89.8817	127.647	94.4757	90.0394	104.054	95.9458	1.08451	Homo sapiens
Q96Q89	KIF20B	-0.483364	0.475537		0.322816	180.729	111.114	57.9481	45.5987	87.1732	117.437	83.4028	116.597	0.715308	Homo sapiens
Q69YN2	CWF19L1	1.22491	0.380876		0.419216	53.0047	51.5965	75.179	283.12	56.0087	81.0914	140.073	59.9267	2.33741	Homo sapiens
P36896	ACVR1B	-0.294804	0.351473		0.454108	135.682	116.143	78.7204	103.764	82.2563	83.4341	89.8183	110.182	0.815183	Homo sapiens
Q9UPQ3	AGAP1	1.99631	0.177559		0.750657	22.5611	64.663	33.0217	81.8268	120.929	276.999	159.918	40.0819	3.98978	Homo sapiens
P46778	RPL21	1.91514	0.000172475		3.76327	36.1152	53.9448	35.6867	152.34	151.603	170.311	158.084	41.9156	3.7715	Homo sapiens
P35268	RPL22	1.80007	0.00192826		2.71483	49.7082	42.7184	41.431	170.005	146.728	149.41	155.381	44.6192	3.48238	Homo sapiens
O00743	PPP6C	1.42237	0.0554235		1.25631	51.4914	59.7774	51.7637	178.431	156.848	101.689	145.656	54.3442	2.68025	Homo sapiens
P41240	CSK	1.53155	0.00251451		2.59955	47.9476	44.5814	61.6747	131.319	150.482	163.995	148.599	51.4012	2.89096	Homo sapiens
Q9NV70	EXOC1	-0.77929	0.157836		0.801793	77.1599	151.771	150.179	74.3483	84.9855	61.556	73.6299	126.37	0.582653	Homo sapiens
Q9H074	PAIP1	0.70894	0.252349		0.597998	72.9508	81.3553	73.4321	177.219	122.809	72.2341	124.087	75.9128	1.6346	Homo sapiens
Q9NUM3	SLC39A9	6.64386	0.233262	Unique	0.632155					64.1592	135.841	100		100	Homo sapiens
Q9BRQ8	AIFM2	1.08264	0.0025512		2.59326	71.8162	66.2111	54.4094	149.208	135.756	122.6	135.854	64.1456	2.11791	Homo sapiens
Q7Z698	SPRED2	-1.6049	0.010269	Imputed	1.98847	104.513	122.839	133.142	39.5052			39.5052	120.165	0.328758	Homo sapiens
O60437	PPL	-0.162541	0.842224		0.0745724	104.635	139.11	73.1365	187.107	29.2731	66.738	94.3727	105.627	0.89345	Homo sapiens
P78347	GTF2I	1.98959	0.031936		1.49572	40.9952	51.4657	28.2333	183.861	184.574	110.87	159.769	40.2314	3.97124	Homo sapiens
Q6YN16	HSDL2	1.09155	0.368559		0.433493	58.4315	75.0629	73.0583	197.989	95.458		146.724	68.8509	2.13103	Homo sapiens
O15397	IPO8	1.00117	0.204675		0.688935	54.4447	58.8605	86.5863	186.067	151.188	62.8532	133.369	66.6305	2.00163	Homo sapiens
Q9Y262	EIF3L	2.28606	0.00928056		2.03243	41.2233	34.7426	26.1229	192.118	167.325	138.469	165.97	34.0296	4.87724	Homo sapiens
P62310	LSM3	0.311814	0.353803		0.451239	95.584	98.7471	73.3746	130.158	126.687	75.4493	110.765	89.2352	1.24127	Homo sapiens
P28070	PSMB4	0.0973344	0.772712		0.111982	103.591	100.321	85.9724	131.398	114.203	64.5149	103.372	96.6279	1.0698	Homo sapiens
P52597	HNRNPF	2.64272	0.00839079		2.0762	28.5501	31.6079	22.657	198.549	170.597	148.039	172.395	27.605	6.24507	Homo sapiens
P12956	XRCC6	2.54421	0.0185112		1.73257	33.2393	35.9615	18.6096	191.18	194.161	126.848	170.73	29.2701	5.8329	Homo sapiens
Q15418	RPS6KA1	0.37168	0.478933		0.319725	76.9555	100.774	83.8381	167.871	103.516	67.0449	112.811	87.1893	1.29386	Homo sapiens
O95487	SEC24B	3.34163	0.00901074		2.04524	20.3525	21.0074	12.5122	191.512	205.341	149.275	182.043	17.9574	10.1375	Homo sapiens
Q9UBL6	CPNE7	0.850658	0.0610551		1.21428	50.1874	65.5421	98.3021	95.3192	148.349	142.3	128.656	71.3439	1.80332	Homo sapiens
P36871	PGM1	1.32445	0.107154		0.969992	58.11	66.8006	46.3037	179.147	169.295	80.3444	142.929	57.0714	2.50438	Homo sapiens
P62910	RPL32	1.67392	0.0022575		2.64637	46.7609	51.2278	45.1816	149.586	142.52	164.724	152.277	47.7234	3.19081	Homo sapiens
Q9Y2Z0	SUGT1	0.79991	0.00641862		2.19256	60.4429	71.6885	86.7675	130.651	117.218	133.233	127.034	72.9663	1.74099	Homo sapiens
P08243	ASNS	1.80923	0.023254		1.6335	48.4035	43.382	41.4131	168.702	177.61	120.489	155.6	44.3995	3.50455	Homo sapiens
Q9NS00	C1GALT1	3.01832	0.0378972		1.42139	22.5709	15.4421		209.201	131.481	121.305	153.996	19.0065	8.10226	Homo sapiens
Q9UJA5	TRMT6	6.64386	0.00375153	Unique	2.42579				86.7376	109.395	103.867	100		100	Homo sapiens
P53992	SEC24C	1.55011	0.0203898		1.69059	51.7098	54.6812	46.3432	161.183	166.873	119.21	149.089	50.9114	2.92839	Homo sapiens
P49795	RGS19	-0.985301	0.232735		0.633138	97.55	93.1014	207.988	119.265	35.6446	46.4515	67.1203	132.88	0.50512	Homo sapiens
Q8TE68	EPS8L1	-1.72875	0.0595232		1.22531	125.905	119.5	215.526	47.5565	25.1178	66.3947	46.3563	153.644	0.301713	Homo sapiens
Q13162	PRDX4	1.87374	0.00319657		2.49532	56.6567	44.8985	27.0672	183.213	144.339	143.825	157.126	42.8741	3.66482	Homo sapiens
O14493	CLDN4	1.07469	0.138497		0.858559	51.1276	80.4798	61.5503	189.853	133.755	83.2342	135.614	64.3859	2.10627	Homo sapiens
O15027	SEC16A	1.862	0.05851		1.23277	38.9805	59.7495	30.7167	203.232	169.667	97.6543	156.851	43.1489	3.63511	Homo sapiens
Q02241	KIF23	0.0300158	0.945435		0.0243685	125.207	108.645	63.0278	138.525	101.013	63.5824	101.04	98.9598	1.02102	Homo sapiens
Q9NZT1	CALML5	-0.87515	0.0162496		1.78916	115.011	121.699	151.59	56.5772	82.9505	72.1723	70.5667	129.433	0.545197	Homo sapiens
P51790	CLCN3	0.178665	0.193724		0.712816	85.1889	105.615	90.6434	100.74	116.067	101.746	106.184	93.8158	1.13184	Homo sapiens
O95433	AHSA1	0.684152	0.0273712		1.56271	65.2219	88.4863	76.4628	140.923	104.412	124.494	123.276	76.7237	1.60676	Homo sapiens
P63241	EIF5A	0.690062	0.00190683		2.71969	74.7903	83.1006	71.6994	117.402	120.231	132.776	123.47	76.5301	1.61335	Homo sapiens
Q9BZK3	NACA4P	0.899427	0.170244	Imputed	0.768927			63.4162	133.495		103.089	118.292	63.4162	1.86533	Homo sapiens
P63092-3	GNAS	-0.0851179	0.807903		0.0926407	94.7798	80.3438	133.724	74.6975	87.9775	128.478	97.0509	102.949	0.942707	Homo sapiens
P09417	QDPR	1.93989	0.0516301		1.2871	44.1392	41.9512	37.9592	202.547	166.534	106.869	158.65	41.3499	3.83678	Homo sapiens
Q9BSR8	YIPF4	1.62717	0.0280326		1.55234	50.9254	47.7145	48.0927	179.51	154.828	118.93	151.089	48.9108	3.08907	Homo sapiens
Q12933	TRAF2	6.64386	0.0277686	Unique	1.55645				131.574	81.9345	86.4916	100		100	Homo sapiens
P16615	ATP2A2	1.1072	0.0258854		1.58695	65.7883	70.3672	54.0631	118.844	164.747	126.191	136.594	63.4062	2.15426	Homo sapiens
O60749-2	SNX2	1.28007	0.0624097		1.20475	51.1588	68.2394	55.6052	181.164	142.443	101.39	141.666	58.3345	2.4285	Homo sapiens
P27694	RPA1	2.66885	0.0222279		1.6531	28.0423	34.1426	19.3453	182.714	207.77	127.986	172.823	27.1767	6.35924	Homo sapiens
Q96DG6	CMBL	1.12241	0.00876416		2.05729	50.4033	52.1266	86.321	151.805	119.817	139.527	137.05	62.9503	2.17711	Homo sapiens
Q9P258	RCC2	2.55869	0.00984172		2.00693	30.9808	32.7262	23.354	189.697	183.094	140.149	170.98	29.0203	5.89172	Homo sapiens
P78324	SIRPA	-0.47054	0.314856		0.501888	71.4104	127.058	150.026	81.4895	60.474	109.543	83.8354	116.165	0.721694	Homo sapiens
Q9BZ23	PANK2	6.64386	0.408118	Unique	0.389214				6.92656	278.438	14.6354	100		100	Homo sapiens
P41236	PPP1R2	0.24907	0.452945		0.343954	65.9737	94.0476	114.147	132.983	80.401	112.448	108.611	91.3893	1.18844	Homo sapiens
Q15637	SF1	-0.25931	0.500097	Imputed	0.300946	87.8861	123.718		88.3962			88.3962	105.802	0.835488	Homo sapiens
Q9NUD5	ZCCHC3	0.234439	0.537924		0.269279	81.4965	70.5414	128.184		94.2159	125.562	109.889	93.4073	1.17645	Homo sapiens
Q9HB71	CACYBP	0.0432876	0.910985		0.0404888	99.2795	119.128	77.0924	65.066	99.5721	139.862	101.5	98.4999	1.03046	Homo sapiens
P07737	PFN1	0.207586	0.335024		0.474924	77.4923	94.8564	106.105	127.07	94.6028	99.8729	107.182	92.818	1.15475	Homo sapiens
Q8IWB7	WDFY1	1.5142	0.0124017		1.90652	49.0775	52.7523	53.7556	170.36	133.74	140.314	148.138	51.8618	2.8564	Homo sapiens
P05198	EIF2S1	1.77547	0.00568737		2.24509	45.011	53.6774	36.9508	176.298	153.487	134.575	154.787	45.213	3.4235	Homo sapiens
Q9UL25	RAB21	0.385294	0.0421785		1.37491	92.1174	94.7991	73.26	118.493	113.53	107.801	113.274	86.7255	1.30613	Homo sapiens
Q15019	SEPTIN2	0.443964	0.139375		0.855814	75.997	89.9941	88.2099	139.707	112.418	93.6736	115.266	84.7337	1.36034	Homo sapiens
P30101	PDIA3	1.0859	0.00829944		2.08095	59.2043	71.4035	61.5337	153.641	122.531	131.687	135.953	64.0472	2.1227	Homo sapiens
P23470	PTPRG	0.16227	0.591552		0.228007	76.7356	87.0451	119.366	123.419	77.1745	116.26	105.618	94.3821	1.11905	Homo sapiens
O75531	BANF1	1.45237	0.000387001		3.41229	51.9283	44.3026	64.3445	139.52	153.555	146.349	146.475	53.5251	2.73656	Homo sapiens
P52735	VAV2	-0.248533	0.151551		0.81944	95.1987	116.945	108.129	84.0045	95.7225		89.8635	106.758	0.841752	Homo sapiens
Q9BUL8	PDCD10	-0.173373	0.329616		0.481992	98.9278	113.775	105.302	88.2533	81.6081	112.134	93.9986	106.001	0.886767	Homo sapiens
Q03252	LMNB2	0.402967	0.43815		0.358377	107.085	117.897	33.3909	147.705	103.378	90.5439	113.876	86.1243	1.32222	Homo sapiens
Q9H0E2	TOLLIP	-0.174637	0.604127		0.218872	113.693	132.765	71.6764	105.224	104.762	71.8789	93.9549	106.045	0.885991	Homo sapiens
P07099	EPHX1	2.03467	0.0788038		1.10345	42.2416	42.714	32.7543	209.228	184.015	89.0477	160.763	39.2366	4.09728	Homo sapiens
P62877	RBX1	1.05143	0.172212		0.763936	51.9243	65.1191	78.2317	186.48	147.803	70.4419	134.908	65.0917	2.07259	Homo sapiens
P05091	ALDH2	1.33613	0.126411		0.898215	71.0608	54.8266	44.3381	194.022	159.787	75.9665	143.258	56.7418	2.52474	Homo sapiens
O75071	EFCAB14	-6.64386	0.0159225	Unique	1.79799	105.063	94.9367						100	-100	Homo sapiens
Q9BWS9	CHID1	1.37558	0.105313		0.977519	28.6145	73.5914		183.489	122.601	91.704	132.598	51.103	2.59472	Homo sapiens
P62495	ETF1	1.52636	0.000507114		3.29489	63.558	51.537	39.5212	144.293	160.438	140.653	148.461	51.5387	2.88058	Homo sapiens
P78329	CYP4F2	0.67349	0.305969		0.514323	71.215	70.2118	89.7937	189.909	82.2828	96.588	122.927	77.0735	1.59493	Homo sapiens
Q9BR76	CORO1B	0.336477	0.111011		0.954632	84.0788	94.0704	87.0242	127.366	111.171	96.2897	111.609	88.3912	1.26267	Homo sapiens
O60547	GMDS	2.41831	0.0182024		1.73987	27.1396	30.3459	37.0705	176.928	197.515	131.001	168.481	31.5187	5.34545	Homo sapiens
Q9H7D7	WDR26	2.00064	0.0415943		1.38097	39.0766	41.5076	39.3733	159.443	204.137	116.463	160.014	39.9858	4.00177	Homo sapiens
Q96RD7	PANX1	0.823291	0.0633403		1.19832	94.2761	42.7271	79.6473	127.226	133.332	122.791	127.783	72.2168	1.76944	Homo sapiens
O14653	GOSR2	3.74837	0.0113049		1.94673	14.5077	16.7902	10.2558	218.703	186.802	152.941	186.149	13.8512	13.4392	Homo sapiens
P62424	RPL7A	1.8464	1.63e-05		4.78833	38.5349	49.1511	42.8618	160.621	156.111	152.72	156.484	43.5159	3.59602	Homo sapiens
Q96SL1	SLC49A4	0.0226382	0.930823		0.0311328	96.8422	76.2858	124.518	84.581	100.674	117.099	100.785	99.2154	1.01582	Homo sapiens
Q9Y2Q0	ATP8A1	1.73285	0.0438815		1.35772	38.4992	46.5916	53.6745	188.135	166.446	106.655	153.745	46.2551	3.32385	Homo sapiens
P84090	ERH	0.73957	0.0110278		1.95751	80.796	82.454	61.4962	131.562	135.427	108.265	125.085	74.9154	1.66968	Homo sapiens
Q7Z4H3	HDDC2	1.97239	0.0982825		1.00752	36.2452	36.6143	48.988	203.209	196.731	78.213	159.384	40.6158	3.92419	Homo sapiens
O94905	ERLIN2	0.768249	0.193623		0.713043	74.4919	70.5757	76.8914	180.006	101.376	96.6588	126.014	73.9863	1.7032	Homo sapiens
Q8TB96	ITFG1	0.474311	0.546104		0.262725	85.1038	84.0941	81.9264	206.747	70.7598	71.3685	116.292	83.7081	1.38925	Homo sapiens
P19075	TSPAN8	0.0853588	0.727865		0.137949	106.967	80.7836	103.377	122.98	77.7789	108.114	102.957	97.0426	1.06095	Homo sapiens
P51153	RAB13	0.375411	0.167503		0.775977	87.8869	94.1005	79.1991	137.99	97.7299	103.093	112.938	87.0622	1.29721	Homo sapiens
O14530	TXNDC9	1.64273	0.000230388	Imputed	3.63754	62.7389	62.7092	70.5483	204.004			204.004	65.3322	3.12256	Homo sapiens
P37108	SRP14	0.74149	0.016468		1.78336	72.7089	84.4341	67.4162	143.443	118.616	113.382	125.147	74.8531	1.6719	Homo sapiens
O00499	BIN1	-0.31706	0.179465		0.74602	100.13	110.375	122.329	104.967	67.7897	94.4102	89.0556	110.944	0.802704	Homo sapiens
P54619	PRKAG1	0.477468	0.691773		0.160037	68.7095	86.8997	103.7	184.853	55.8371		120.345	86.4365	1.3923	Homo sapiens
Q6NVY1	HIBCH	-0.408529	0.241635		0.61684	117.125	114.841	110.227	53.3484	111.526	92.9311	85.9353	114.065	0.753391	Homo sapiens
Q9UIA9	XPO7	2.27948	0.0413896		1.38311	34.0271	39.434	29.0148	192.427	195.512	109.584	165.841	34.1587	4.85503	Homo sapiens
P35613-3	BSG	0.177749	0.557591		0.253685	75.7452	87.174	118.623	103.801	82.5709	132.086	106.153	93.8475	1.13112	Homo sapiens
Q07666	KHDRBS1	1.61421	0.0199298		1.7005	38.7364	63.8745	45.1197	177.816	159.166	115.288	150.756	49.2436	3.06144	Homo sapiens
Q13619	CUL4A	1.32018	0.0436378		1.36014	59.8768	73.6942	38.006	180.996	143.524	103.904	142.808	57.1923	2.49697	Homo sapiens
Q14978	NOLC1	-0.619283	0.267634		0.572459	143.083	152.856	67.4779	63.9709	112.812	59.7996	78.8609	121.139	0.650995	Homo sapiens
Q6IA69	NADSYN1	1.6101	0.0270098	Imputed	1.56848			39.3771	113.846	100.344	146.433	120.208	39.3771	3.05273	Homo sapiens
P54136	RARS1	2.10236	0.00600467		2.22151	42.3391	41.8417	29.1529	179.442	170.247	136.977	162.222	37.7779	4.2941	Homo sapiens
P12277	CKB	-0.603466	0.118785		0.925239	89.5839	130.613	141.647	70.8814	61.8974	105.377	79.3852	120.615	0.658171	Homo sapiens
P60510	PPP4C	1.73281	0.0438947		1.35759	43.189	51.9311	43.6484	196.296	150.886	114.049	153.744	46.2562	3.32375	Homo sapiens
P27361	MAPK3	1.70415	0.0269217		1.5699	42.5695	48.9518	49.3774	152.887	184.726	121.488	153.034	46.9663	3.25838	Homo sapiens
Q8NBJ5	COLGALT1	3.11009	0.0297501		1.52651	23.5291	24.8398	13.9083	225.243	185.956	126.524	179.241	20.7591	8.63434	Homo sapiens
P62888	RPL30	1.52398	0.0109493		1.96061	49.0581	58.7308	47.0168	137.465	134.651	173.078	148.398	51.6019	2.87583	Homo sapiens
P14678	SNRPB	1.89619	0.0183857		1.73552	48.1825	45.3338	33.5408	191.676	150.326	130.941	157.648	42.3524	3.72229	Homo sapiens
Q9BUK6	MSTO1	-6.64386	0.124348	Unique	0.90536	63.2216	172.22	64.5582					100	-100	Homo sapiens
Q9Y2V7	COG6	1.68568	0.031658		1.49952	60.8591	52.8535	28.5711	198.929	134.491	124.297	152.572	47.4279	3.21693	Homo sapiens
Q5VYK3	ECPAS	0.558882	0.012693		1.89644	74.5213	78.3127	89.7738	116.679	108.864	131.848	119.131	80.8693	1.47313	Homo sapiens
Q15018	ABRAXAS2	1.62398	0.010475		1.97985	43.5862	47.0028	56.3895	174.39	130.053	148.579	151.007	48.9928	3.08223	Homo sapiens
Q9BZH6	WDR11	1.6974	0.162652		0.788742	16.6332	68.6222		130.075	218.933	65.7362	138.248	42.6277	3.24315	Homo sapiens
O60229-6	KALRN	1.48098	0.0275903		1.55924	50.8263	56.0125	51.4149	165.834	161.227	114.685	147.249	52.7513	2.79138	Homo sapiens
O15372	EIF3H	2.13139	0.00494536		2.3058	43.3481	39.4178	28.7296	187.336	153.029	148.139	162.835	37.1652	4.38138	Homo sapiens
P31942	HNRNPH3	1.67936	0.0809736		1.09166	52.257	48.731	41.7718	125.271	216.345	115.624	152.413	47.5866	3.20286	Homo sapiens
Q9BYI3-3	FAM126A	1.03873	0.00153033		2.81522	71.3271	66.6311	58.479	146.646	129.661	127.255	134.521	65.479	2.05441	Homo sapiens
P62805	H4-16 H4C1 H4C11 H4C12 H4C13 H4C14 H4C15 H4C2 H4C3 H4C4 H4C5 H4C6 H4C8 H4C9	2.46537	0.0148846		1.82726	36.2774	23.9349	31.7742	139.213	165.431	203.37	169.338	30.6622	5.52269	Homo sapiens
Q13155	AIMP2	2.61339	0.00557813		2.25351	23.5048	45.0075	15.7644	198.822	177.854	139.048	171.908	28.0923	6.1194	Homo sapiens
P61978	HNRNPK	1.70464	0.000251172		3.60003	46.579	54.3098	39.9736	156.123	149.442	153.573	153.046	46.9541	3.25947	Homo sapiens
P24534	EEF1B2	1.32014	0.000432083		3.36443	57.3318	65.442	48.8066	131.679	145.13	151.611	142.807	57.1935	2.4969	Homo sapiens
Q99598	TSNAX	0.153993	0.791131		0.101752	100.934	122.861	60.2088	169.56	70.2255	76.2107	105.332	94.6681	1.11264	Homo sapiens
P62861	FAU	1.99423	0.0283441		1.54754	36.5796	49.2235	34.5813	116.28	188.517	174.819	159.872	40.1281	3.98404	Homo sapiens
Q9BT78	COPS4	1.1446	0.0010706		2.97037	64.494	69.825	52.5478	148.985	126.257	137.891	137.711	62.2889	2.21084	Homo sapiens
P22303	ACHE	1.48256	0.0108872	Imputed	1.96308	80.8011	83.2872	43.0065		192.905		192.905	69.0316	2.79445	Homo sapiens
Q9BV38	WDR18	1.17445	0.0155534		1.80817	67.5433	59.4782	57.1935	158.308	138.518	118.959	138.595	61.405	2.25706	Homo sapiens
Q5W0Z9	ZDHHC20	0.304165	0.387094		0.412184	90.6682	78.2212	99.6026	142.74	76.897	111.871	110.503	89.4973	1.2347	Homo sapiens
Q96FW1	OTUB1	1.46557	0.00862473		2.06425	47.7659	56.1347	55.601	165.085	146.331	129.082	146.833	53.1672	2.76172	Homo sapiens
Q6IAA8	LAMTOR1	0.143626	0.482454		0.316544	102.408	82.1677	100.504	86.589	104.356	123.975	104.974	95.0264	1.10468	Homo sapiens
O94776	MTA2	2.71379	0.0313698		1.50349	26.8866	28.5534	23.9206	200.676	200.031	119.933	173.546	26.4536	6.56042	Homo sapiens
Q96B97	SH3KBP1	0.0395063	0.923054		0.0347729	70.0138	83.9515	141.927	130.159	90.3726	83.5761	101.369	98.6309	1.02776	Homo sapiens
P12429	ANXA3	0.907179	0.0694199		1.15852	78.5135	64.0386	66.1163	162.506	128.52	100.306	130.444	69.5561	1.87538	Homo sapiens
Q9Y2Q5	LAMTOR2	0.566047	0.0147253		1.83193	78.2232	71.6202	92.0471	133.417	113.652	111.04	119.37	80.6302	1.48046	Homo sapiens
P31930	UQCRC1	0.645474	0.108655		0.96395	98.8847	70.3557	64.7459	156.302	107.209	102.502	122.005	77.9954	1.56425	Homo sapiens
P12004	PCNA	0.987299	0.0119643		1.92211	68.3611	71.015	61.7994	150.298	127.632	120.894	132.941	67.0585	1.98247	Homo sapiens
Q9H0D6	XRN2	2.29909	0.0153214	Imputed	1.8147		25.3736		139.095	135.723	99.8084	124.875	25.3736	4.92148	Homo sapiens
P07384	CAPN1	0.569831	0.0393043		1.40556	91.0718	89.2727	61.1674	130.624	124.818	103.046	119.496	80.504	1.48435	Homo sapiens
Q14997	PSME4	3.62877	0.0319723		1.49523	15.9748	9.59415		191.78	178.501	104.149	158.144	12.7845	12.37	Homo sapiens
P14314	PRKCSH	0.956161	0.00629906		2.20072	56.7813	79.5652	67.7254	134.815	133.133	127.98	131.976	68.024	1.94014	Homo sapiens
Q9NVS9	PNPO	-0.172671	0.572955		0.24188	88.2089	88.387	141.336	98.109	84.8543	99.1052	94.0228	105.977	0.887199	Homo sapiens
Q00765	REEP5	1.59993	0.0115395		1.93781	50.1372	55.4641	43.2347	171.42	152.911	126.833	150.388	49.612	3.03128	Homo sapiens
Q13177	PAK2	0.106129	0.731397		0.135847	97.937	104.372	86.6616	107.545	133.222	70.2616	103.677	96.3235	1.07634	Homo sapiens
Q9Y376	CAB39	-0.759768	0.0105623		1.97624	112.197	126.063	138.958	68.6083	73.0508	81.1227	74.2606	125.739	0.590591	Homo sapiens
P60660-2	MYL6	0.150038	0.448869		0.34788	87.2989	99.7377	97.3777	123.918	85.9691	105.699	105.195	94.8048	1.1096	Homo sapiens
O14818	PSMA7	0.574795	0.0197029		1.70547	90.5259	85.4962	64.9935	132.386	109.348	117.25	119.661	80.3385	1.48947	Homo sapiens
P08397	HMBS	0.88959	0.304504		0.516408	55.9115	80.9986	73.4207	214.673	68.4249	106.571	129.89	70.1103	1.85265	Homo sapiens
Q96A49	SYAP1	-1.35226	0.0248581		1.60453	129.779	156.699	144.656	91.6968	41.8903	35.2786	56.2886	143.711	0.391678	Homo sapiens
O75191	XYLB	2.25664	0.00110071		2.95833	26.1728	30.8723	46.7829	168.619	165.357	162.196	165.391	34.6093	4.77879	Homo sapiens
Q9UM47	NOTCH3	-0.319405	0.28834		0.540096	93.0421	103.612	136.42	78.9205	74.3461	113.659	88.9753	111.025	0.801401	Homo sapiens
O75886	STAM2	-0.982944	0.00931951		2.03061	133.01	116.745	148.666	83.9436	48.3548	69.281	67.1931	132.807	0.505946	Homo sapiens
Q53EZ4	CEP55	-0.145026	0.798083		0.0979521	106.71	106.707	101.649	126.906	131.848	26.18	94.978	105.022	0.904363	Homo sapiens
O95562	SFT2D2	0.242711	0.239954		0.619871	84.1192	111.744	78.9613	110.473	106.754	107.949	108.392	91.6081	1.18321	Homo sapiens
P02652	APOA2	0.762694	0.12693		0.896435	64.0573	81.4262	77.0143	84.0452	141.566	151.891	125.834	74.1659	1.69666	Homo sapiens
Q96J01	THOC3	-0.351556	0.288955	Imputed	0.53917	83.7781	95.7104	137.658			82.8533	82.8533	105.716	0.783739	Homo sapiens
O43813	LANCL1	2.0399	0.0310646		1.50773	36.5262	40.8596	39.9812	192.451	171.922	118.26	160.878	39.1223	4.11217	Homo sapiens
Q9GZT9	EGLN1	0.314452	0.373127		0.428144		73.6845	104.605		118.022	103.689	110.855	89.1448	1.24354	Homo sapiens
O15031	PLXNB2	-0.235702	0.229337		0.639526	92.9414	105.588	125.922	92.2033	82.9251	100.42	91.8493	108.151	0.849272	Homo sapiens
Q9H4M9	EHD1	0.288344	0.45358		0.343346	112.375	95.4124	62.3327	144.589	105.411	79.8803	109.96	90.0399	1.22124	Homo sapiens
Q9GZL7	WDR12	4.65647	0.0213982		1.66962		4.76393	8.11298	184.602	187	115.521	162.374	6.43846	25.2195	Homo sapiens
O14672	ADAM10	0.0973206	0.357431		0.446808	96.3741	92.1157	101.395	112.46	93.2793	104.376	103.372	96.6284	1.06978	Homo sapiens
Q9UPY5	SLC7A11	-0.198225	0.202891		0.692737	118.434	92.8276	109.316	101.063	89.211	89.1482	93.1408	106.859	0.871623	Homo sapiens
Q9Y237	PIN4	0.677382	0.0616511		1.21006	70.4353	69.7874	90.6145	149.994	103.213	115.956	123.054	76.9457	1.59924	Homo sapiens
Q9Y2G3	ATP11B	-0.588004	0.583279		0.234124	147.687	200.948	11.668	129.683	97.7081	12.3058	79.8988	120.101	0.665263	Homo sapiens
Q8N8S7	ENAH	-0.0827333	0.659773		0.180605	89.1115	96.2153	123.273	94.9091	88.8087	107.683	97.1335	102.867	0.944267	Homo sapiens
Q8IUF8	RIOX2	6.64386	0.0451912	Unique	1.34495				100.807	135.21	63.9827	100		100	Homo sapiens
Q8NHG7	SVIP	-0.866964	0.051938		1.28451	113.449	112.243	161.83	82.4632	44.8105	85.2044	70.826	129.174	0.5483	Homo sapiens
P61970	NUTF2	1.75117	0.0738105		1.13188	49.516	52.284	35.6159	213.956	144.307	104.321	154.195	45.8053	3.36631	Homo sapiens
P63244	RACK1	2.85909	0.00606395		2.21724	25.424	28.0503	19.2038	194.073	183.423	149.826	175.774	24.226	7.25558	Homo sapiens
P50579	METAP2	1.55531	0.056466		1.24821	62.2985	53.72	36.3059	202.435	124.075	121.166	149.225	50.7748	2.93896	Homo sapiens
Q6DD88	ATL3	0.974617	0.0199068		1.701	55.245	71.4117		127.194	141.411	104.739	124.448	63.3283	1.96512	Homo sapiens
Q96T83	SLC9A7	-0.228899	0.260559	Imputed	0.584094		110.841			87.6989	101.46	94.5793	110.841	0.853286	Homo sapiens
Q9Y3D9	MRPS23	1.82447	0.0301479		1.52074	42.2915	45.4418	44.3741	184.797	165.472	117.623	155.964	44.0358	3.54176	Homo sapiens
Q8TBC3	SHKBP1	-6.64386	0.0328777	Unique	1.4831	77.4708	88.5703	133.959					100	-100	Homo sapiens
O00186	STXBP3	-0.525293	0.0339444		1.46923	118.084	131.228	104.707	69.304	78.9272	97.7485	81.9932	118.007	0.694818	Homo sapiens
P18858	LIG1	-6.64386	0.0816208	Unique	1.0882	60.7344	84.124	155.142					100	-100	Homo sapiens
Q5HYI8	RABL3	6.64386	0.0178669	Unique	1.74795				108.26	116.796	74.9442	100		100	Homo sapiens
Q9BST9	RTKN	0.981315	0.307814		0.511712	63.1414	72.8877	65.7014	123.073	220.874	54.322	132.756	67.2435	1.97426	Homo sapiens
Q9NQC3	RTN4	1.10972	0.205238		0.687743	67.6442	69.3178	53.0299	212.658	119.364	77.9863	136.669	63.3306	2.15803	Homo sapiens
O00410-2	IPO5	2.44711	0.432157		0.364358	32.468	29.5165		280.359	57.6569		169.008	30.9923	5.45322	Homo sapiens
O94979	SEC31A	1.63312	0.00623301		2.2053	35.6663	73.3872	37.2226	159.502	140.797	153.425	151.241	48.7587	3.10183	Homo sapiens
P09923	ALPI	-0.0115303	0.9633		0.0162384	98.8382	112.292	90.0682	121.422	105.276	72.1032	99.6004	100.4	0.99204	Homo sapiens
P30049	ATP5F1D	0.159397	0.693436		0.158994	77.1858	88.7612	117.497	61.3881	120.3	134.868	105.519	94.4813	1.11682	Homo sapiens
P50897	PPT1	3.09226	0.130251		0.885219	22.2077	21.2	19.5626	275.294	202.337	59.3986	179.01	20.9901	8.5283	Homo sapiens
Q96SB4	SRPK1	2.68499	0.0402375		1.39537	25.1448	27.2827	28.3178	225.873	120.962	172.42	173.085	26.9151	6.43078	Homo sapiens
O95858	TSPAN15	0.0408842	0.899761		0.0458729	108.517	115.201	72.032	114.129	120.974	69.1479	101.417	98.5832	1.02874	Homo sapiens
Q1KMD3	HNRNPUL2	2.36793	0.0701783		1.1538	49.1649	21.0868	27.1194	214.665	199.071	88.893	167.543	32.457	5.16199	Homo sapiens
O75688	PPM1B	2.38162	0.000172994		3.76197	39.3157	39.6291	17.6549	168.051	157.507	177.843	167.8	32.1999	5.2112	Homo sapiens
P40616	ARL1	3.79066	0.0141872		1.8481	14.892	14.2525	11.2898	157.894	174.266	227.405	186.522	13.4781	13.8389	Homo sapiens
P05556	ITGB1	0.212954	0.275733		0.559511	78.8633	90.3091	108.726	101.24	98.0784	122.782	107.367	92.633	1.15906	Homo sapiens
Q9H6V9	LDAH	0.535117	0.0655614	Imputed	1.18335	94.0807	69.5141	106.125			130.28	130.28	89.9066	1.44906	Homo sapiens
Q53GA4	PHLDA2	-6.64386	0.00171077	Unique	2.76681	94.5196	94.2275	111.253					100	-100	Homo sapiens
O15393	TMPRSS2	-1.54221	0.00736597		2.13277	153.974	167.214	125.453	36.8683	80.2244	36.2661	51.1196	148.88	0.34336	Homo sapiens
P32119	PRDX2	-0.0207738	0.901244		0.0451574	94.3373	104.079	103.744	116.267	99.8196	81.7537	99.28	100.72	0.985704	Homo sapiens
Q06323	PSME1	0.186565	0.246082		0.60892	98.461	102.156	80.0122	119.445	97.9621	101.964	106.457	93.5432	1.13805	Homo sapiens
Q15286	RAB35	-0.0500002	0.68138		0.166611	93.2009	108.332	103.666	88.466	96.1461	110.19	98.2673	101.733	0.965936	Homo sapiens
Q14195	DPYSL3	1.23005	0.506819		0.295147	42.9243	120.191	31.905	61.2975	243.682		152.49	65.0069	2.34575	Homo sapiens
Q9BSA4	TTYH2	-0.0880479	0.892698	Imputed	0.0492953	72.5531	46.4942	185.46	95.4929			95.4929	101.502	0.940795	Homo sapiens
Q12866	MERTK	-0.888025	0.264009		0.578381	114.384	187.372	65.8278	45.7715	86.6451		66.2083	122.528	0.540353	Homo sapiens
P52434	POLR2H	0.829116	0.00426403		2.37018	66.2306	73.3812	76.4801	140.247	122.536	121.125	127.969	72.0306	1.7766	Homo sapiens
Q4G148	GXYLT1	4.0881	0.0155692		1.80773	4.30014	14.5598		118.109	175.48	187.551	160.38	9.42998	17.0075	Homo sapiens
Q9H3P7	ACBD3	3.96082	0.00535329		2.27138	13.1705	14.1455	8.89123	185.758	165.63	212.406	187.931	12.0691	15.5713	Homo sapiens
O43847	NRDC	3.691	0.00423773		2.37287	13.3772	15.4168	14.3243	163.151	194.884	198.847	185.627	14.3728	12.9152	Homo sapiens
Q15517	CDSN	-1.63987	0.40242		0.395321	226.862		75.9648	44.3014		52.8716	48.5865	151.413	0.320886	Homo sapiens
O15212	PFDN6	0.631803	0.125183		0.902454	81.972	74.335	79.0333	153.587	115.756	95.3166	121.553	78.4468	1.5495	Homo sapiens
P41250	GARS1	1.81853	0.00902716		2.04445	45.165	50.9045	36.4625	172.997	165.078	129.393	155.823	44.1774	3.52721	Homo sapiens
Q7KZF4	SND1	1.78446	0.0109246		1.9616	45.6795	49.8739	39.4332	176.898	156.786	131.329	155.004	44.9955	3.44488	Homo sapiens
Q5T4S7	UBR4	1.24223	0.00123386		2.90873	51.7915	62.7013	63.7794	148.797	145.241	127.69	140.576	59.4241	2.36564	Homo sapiens
Q96FX7	TRMT61A	1.27296	0.0119669		1.92202	38.0631	81.0902	56.4612	149.836	131.859	142.691	141.462	58.5382	2.41657	Homo sapiens
P05067	APP	-0.624791	0.107946		0.966793	105.597	97.5943	145.888		77.9398	72.9817	75.4608	116.359	0.648514	Homo sapiens
P00374	DHFR	2.06833	0.0494382		1.30594	40.979	39.8201	34.7186	189.04	191.12	104.323	161.494	38.5059	4.19401	Homo sapiens
Q96PY5	FMNL2	-0.0496655	0.812603		0.0901217	93.6505	106.551	104.962	116.924	74.8151	103.097	98.2789	101.721	0.96616	Homo sapiens
P14649	MYL6B	-0.426841	0.0935233	Imputed	1.02908	103.12	93.0914	124.311		79.4777		79.4777	106.841	0.743889	Homo sapiens
Q7Z6Z7	HUWE1	1.35078	0.0347156		1.45948	59.8303	50.612	58.548	175.722	115.653	139.635	143.67	56.3301	2.5505	Homo sapiens
Q9Y3B8-3	REXO2	0.717512	0.0379136		1.4212	73.9912	84.7639	68.1442	147.697	111.349	114.055	124.367	75.6331	1.64434	Homo sapiens
P06753	TPM3	-0.44847	0.197373		0.704711	91.8763	109.222	145.159	105.375	64.2199	84.1484	84.5812	115.419	0.73282	Homo sapiens
P20962	PTMS	0.28993	0.404841		0.392716	86.7669	84.2134	98.9762	99.6286	83.4325	146.982	110.015	89.9855	1.22258	Homo sapiens
Q99729-2	HNRNPAB	0.965586	0.0112726		1.94798	73.3725	74.4917	55.3289	153.48	122.948	120.379	132.269	67.731	1.95286	Homo sapiens
O75153	CLUH	2.13701	0.00460589		2.33669	37.6029	42.167	31.3718	166.905	179.594	142.359	162.953	37.0473	4.39851	Homo sapiens
Q8N7R7	CCNYL1	-0.638041	0.157884		0.801661	94.5598	121.254	149.464	76.905	112.131	45.6858	78.2407	121.759	0.642585	Homo sapiens
O00170	AIP	1.05618	0.0386319		1.41305	55.7656	62.3374	76.7388	167.609	124.309	113.241	135.053	64.9473	2.07942	Homo sapiens
Q9Y6G9	DYNC1LI1	1.17359	0.0256362		1.59115	68.9279	55.788	59.5746	162.643	139.709	113.357	138.57	61.4302	2.25573	Homo sapiens
P53985	SLC16A1	0.195518	0.524947		0.279885	79.1023	83.8282	116.772	98.8028	85.1834	136.311	106.766	93.2342	1.14514	Homo sapiens
P62191	PSMC1	2.09095	0.00824271		2.08393	40.7664	44.199	29.0971	164.371	185.627	135.939	161.979	38.0208	4.26027	Homo sapiens
Q92796	DLG3	-0.859244	0.183871		0.735488	69.7744	160.932	156.08	72.8852	56.9229	83.4049	71.071	128.929	0.551241	Homo sapiens
Q96J02	ITCH	0.743405	0.0149817		1.82444	91.8018	71.2574	61.3136	141.597	113.787	120.243	125.209	74.7909	1.67412	Homo sapiens
Q13286	CLN3	-0.798531	0.496631	Imputed	0.303966	67.0093		166.006		66.9844		66.9844	116.508	0.574934	Homo sapiens
P06454	PTMA	0.707901	0.108245		0.965593	68.855	71.3824	87.6027	144.083	87.5005	140.577	124.053	75.9467	1.63343	Homo sapiens
P09960	LTA4H	0.114758	0.271343		0.566481	95.9437	101.842	90.2887	113.67	96.4683	101.787	103.975	96.0249	1.08279	Homo sapiens
O95347	SMC2	2.23418	0.0193629		1.71303	35.2768	37.9523	31.9426	178.15	188.629	128.049	164.943	35.0573	4.70495	Homo sapiens
Q9Y3C8	UFC1	0.186073	0.313068		0.504362	92.384	98.7163	89.5802	123.04	106.726	89.5534	106.44	93.5601	1.13766	Homo sapiens
P08034	GJB1	-1.94609	0.00617695		2.20923	187.048	150.982	138.343	19.4325	30.6445	73.5502	41.2091	158.791	0.259518	Homo sapiens
P13611-5	VCAN	-0.166142	0.763256		0.11733	64.3634	108.885	144.006	66.8521	67.3472	148.546	94.2483	105.752	0.891222	Homo sapiens
P52209	PGD	0.881247	0.067713		1.16933	76.6422	72.2773	62.202	163.98	109.639	115.26	129.626	70.3738	1.84197	Homo sapiens
P08174	CD55	1.25548	6.74e-05		4.17158	57.1265	63.3082	56.6893	145.117	142.885	134.874	140.959	59.0413	2.38746	Homo sapiens
Q8NI36	WDR36	-0.0254367	0.970042		0.0132095	62.6768	178.813	61.155	117.578	117.282	62.4953	99.1185	100.882	0.982523	Homo sapiens
Q6P5W5	SLC39A4	-6.64386	0.00521021	Unique	2.28314	109.956	85.0599	104.984					100	-100	Homo sapiens
O95295	SNAPIN	0.802436	0.212274		0.673103	95.0429	61.324	62.2885	173.325	138.966	69.0536	127.115	72.8851	1.74404	Homo sapiens
P27707	DCK	0.53164	0.0141005		1.85077	77.9116	83.3593	84.0705	121.316	107.508	125.835	118.22	81.7805	1.44557	Homo sapiens
P04424	ASL	-0.00620058	0.959705		0.0178621	101.606	105.841	93.1979	112.716	89.0769	97.5623	99.7851	100.215	0.995711	Homo sapiens
O15258	RER1	6.64386	0.00876219	Unique	2.05739				85.2169	117.076	97.707	100		100	Homo sapiens
P27635	RPL10	1.47894	0.00078152		3.10706	52.6312	61.9554	43.8321	134.541	147.08	159.96	147.194	52.8062	2.78743	Homo sapiens
Q15233	NONO	3.17666	0.022944		1.63933	19.8758	19.369	20.5037	198.808	210.306	131.138	180.084	19.9162	9.0421	Homo sapiens
P61088	UBE2N	0.425808	0.0546827		1.26215	79.5601	92.9197	83.5667	120.683	98.0722	125.198	114.651	85.3488	1.34332	Homo sapiens
Q9P2T1	GMPR2	0.501538	0.242611		0.61509	79.3368	86.7679	82.2683	135.421	140.949	75.2572	117.209	82.791	1.41572	Homo sapiens
Q8NEU8	APPL2	0.516692	0.142149		0.847258	86.4658	103.338	57.0414	120.503	140.337	92.3141	117.718	82.2818	1.43067	Homo sapiens
P52907	CAPZA1	0.424663	0.277024		0.557483	83.34	105.375	67.4477	79.4437	118	146.394	114.612	85.3877	1.34226	Homo sapiens
P49407	ARRB1	0.515051	0.0741545		1.12986	69.1761	72.4069	105.428	106.668	124.834	121.487	117.663	82.3369	1.42904	Homo sapiens
Q15382	RHEB	0.725836	0.178013		0.749548	77.4736	72.6165	75.9958	170.057	116.309	87.5483	124.638	75.362	1.65386	Homo sapiens
P13995	MTHFD2	0.539823	0.0979322		1.00907		72.4735	90.5394	127.128	109.859		118.494	81.5064	1.45379	Homo sapiens
P55795	HNRNPH2	6.64386	0.0535416	Unique	1.27131				90.9253	109.075		100		100	Homo sapiens
P63167	DYNLL1	1.29434	0.0200557		1.69776	50.8223	58.1063	64.8514	167.313	140.097	118.81	142.073	57.9267	2.45264	Homo sapiens
Q7Z5G4	GOLGA7	-0.159787	0.16797		0.774767	97.9775	106.227	112.392	101.585	97.0523	84.7662	94.4678	105.532	0.895157	Homo sapiens
O43681	GET3	1.76327	3.96e-05		4.4022	49.3787	49.2989	37.8513	149.952	159.864	153.654	154.49	45.5096	3.39467	Homo sapiens
P46063	RECQL	5.01861	0.0166329		1.77903	5.31862	4.75733		179.396	188.261	122.267	163.308	5.03797	32.4154	Homo sapiens
Q9UHD8	SEPTIN9	0.771241	0.00581428		2.2355	64.0703	75.8516	81.7472	138.323	126.854	113.154	126.11	73.8897	1.70674	Homo sapiens
O43592	XPOT	1.91231	0.0503132		1.29832	32.7147	47.181	46.0458	199.74	169.625	104.694	158.019	41.9805	3.76411	Homo sapiens
P63261	ACTG1	-0.646973	0.344764		0.462478	117.444	100.175	148.543	119.026	107.948	6.8644	77.946	122.054	0.638619	Homo sapiens
P11940	PABPC1	4.02311	0.00235634		2.62776	12.4063	13.469	8.89043	170.324	193.09	201.82	188.411	11.5886	16.2584	Homo sapiens
P40937	RFC5	1.7954	0.0221677		1.65428	62.3358	32.952	38.9065	172.381	180.467	112.958	155.269	44.7314	3.47113	Homo sapiens
O60704	TPST2	1.02151	0.125247		0.902232	53.9634	63.8943	80.1596	185.796	125.257	90.93	133.994	66.0058	2.03004	Homo sapiens
P62942	FKBP1A	1.23047	0.00138258		2.85931	51.6236	55.5129	72.1592	138.755	127.976	153.973	140.235	59.7652	2.34643	Homo sapiens
Q9NRA2	SLC17A5	-1.96701	0.000999469	Imputed	3.00023	129.33	119.009	120.236	31.4251			31.4251	122.858	0.255783	Homo sapiens
Q92905	COPS5	1.06838	0.356025		0.448519	46.5864	84.4978	62.6466	253.099	92.5551	60.6146	135.423	64.577	2.09708	Homo sapiens
Q08211	DHX9	2.13043	0.0250479		1.60123	39.3137	44.2028	28.0394	180.515	188.918	119.011	162.815	37.1853	4.37847	Homo sapiens
Q9H0U4	RAB1B	1.12771	0.00913457		2.03931	54.7263	57.2084	76.4412	155.917	116.29	139.417	137.208	62.792	2.18512	Homo sapiens
Q8NFJ5	GPRC5A	0.286392	0.334524		0.475572	88.9038	91.1495	90.2673	92.6223	95.8287	141.228	109.893	90.1069	1.21959	Homo sapiens
P08648	ITGA5	-0.57007	0.156943		0.804259	84.3845	128.615	145.512	78.7192	71.832	90.9367	80.496	119.504	0.673584	Homo sapiens
Q9BPX3	NCAPG	1.50857	0.0608147		1.21599	50.589	58.2853	47.1612	130.989	197.797	115.179	147.988	52.0118	2.84528	Homo sapiens
Q14451	GRB7	-6.64386	0.0630326	Unique	1.20043	58.5208	97.5945	143.885					100	-100	Homo sapiens
Q96BJ8	ELMO3	-0.103295	0.772098	Imputed	0.112327	64.567	97.6559	143.05		94.7267		94.7267	101.758	0.930904	Homo sapiens
Q7L1Q6	BZW1	1.16579	0.0189226		1.72302	58.6868	66.8701	59.4247	154.705	144.882	115.431	138.339	61.6605	2.24357	Homo sapiens
O14617-5	AP3D1	-0.583767	0.541747		0.266204	145.875	135.362	64.8294		32.9061	121.028	76.9672	115.355	0.667219	Homo sapiens
P01130	LDLR	0.39755	0.0185681		1.73123	85.5173	91.5369	81.8713	108.811	124.196	108.067	113.692	86.3085	1.31727	Homo sapiens
P20839	IMPDH1	1.37251	0.0139586		1.85516	42.8275		59.5514	144.527	146.797	106.297	132.54	51.1894	2.58921	Homo sapiens
Q96IZ0	PAWR	1.0117	0.0657152	Imputed	1.18233	55.8205	60.2435	123.157		160.779		160.779	79.7403	2.01628	Homo sapiens
Q9Y5B9	SUPT16H	3.11538	0.0244263		1.61214	22.917	30.5646	8.59103	195.964	216.866	125.097	179.309	20.6909	8.66608	Homo sapiens
O75400	PRPF40A	0.358644	0.52683		0.27833	90.9697	80.0977	91.8346	108.875	57.8969	170.326	112.366	87.634	1.28222	Homo sapiens
Q9Y5X3	SNX5	0.496147	0.0728014		1.13786	62.9257	100.327	85.6647	118.547	130.9	101.636	117.028	82.9723	1.41044	Homo sapiens
O14763	TNFRSF10B	-1.20022	0.0472673		1.32544	105.516	135.959	176.582	56.6888	48.9287	76.325	60.6475	139.352	0.435209	Homo sapiens
P08708	RPS17	1.85309	0.00214977		2.66761	45.3955	45.8181	38.8613	163.838	164.084	142.003	156.642	43.3583	3.61273	Homo sapiens
Q969L2	MAL2	0.00284471	0.994585		0.00235804	106.268	106.681	86.7551	134.807	114.537	50.9518	100.099	99.9014	1.00197	Homo sapiens
P48643	CCT5	1.66557	0.00689848		2.16125	46.5224	52.4423	44.8381	161.644	162.638	131.915	152.066	47.9342	3.17238	Homo sapiens
O60701	UGDH	1.80769	0.00557327		2.25389	47.6694	52.228	33.4116	164.881	171.496	130.314	155.564	44.4364	3.50082	Homo sapiens
Q5VW38	GPR107	1.61058	0.0396566		1.40168	45.7682	55.9508	46.2924	188.846	148.904	114.239	150.663	49.3371	3.05374	Homo sapiens
Q14126	DSG2	-0.375391	0.275371		0.560083	124.563	125.033	89.2158	86.2502	59.1777	115.761	87.0628	112.937	0.770896	Homo sapiens
P62195	PSMC5	1.91971	0.0153549		1.81375	42.4609	46.8788	36.0921	175.535	172.606	126.427	158.189	41.8106	3.78347	Homo sapiens
Q01469	FABP5	-1.78351	0.0563532	Imputed	1.24908	189.759			67.1079		43.1327	55.1203	189.759	0.290475	Homo sapiens
P14209	CD99	-0.115554	0.776443		0.109891	71.0252	96.2422	144.741	100.549	68.7034	118.739	95.9973	104.003	0.923028	Homo sapiens
Q9NW97	TMEM51	0.685454	0.0869785		1.06059	69.3694	80.1357	80.5379	118.992	99.0362	151.929	123.319	76.681	1.60821	Homo sapiens
P02795	MT2A	0.453194	0.687119		0.162968	47.773	97.7235	107.768	45.9943	53.9703	246.771	115.579	84.4214	1.36907	Homo sapiens
Q92597	NDRG1	-0.85713	0.0299351		1.52382	104.269	132.397	149.92	84.7843	49.7415	78.8886	71.1382	128.862	0.55205	Homo sapiens
Q32P28	P3H1	6.64386	0.262703	Unique	0.580536				140.953	59.0468		100		100	Homo sapiens
P12270	TPR	1.20475	0.00450139		2.34665	55.8577	79.92	45.7671	152.756	143.347	122.352	139.485	60.5149	2.30497	Homo sapiens
P02786	TFRC	0.23374	0.0235748		1.62755	87.297	90.234	98.2196	110.573	105.403	108.273	108.083	91.9168	1.17588	Homo sapiens
Q8IYI6	EXOC8	-0.855989	0.173656		0.760309	83.0675	121.171	182.238	71.1054	92.5326	49.8852	71.1744	128.826	0.552486	Homo sapiens
P35052	GPC1	1.36708	0.0556855		1.25426	72.2951	62.7306	32.5963	125.499	112.403	194.476	144.126	55.874	2.57948	Homo sapiens
O00303	EIF3F	1.86287	0.0134609		1.87092	39.4279	48.8401	41.1177	169.496	173.387	127.732	156.871	43.1285	3.6373	Homo sapiens
Q14118	DAG1	-0.065141	0.680183		0.167374	97.5732	108.603	100.595	83.3099	95.1703	114.748	97.7428	102.257	0.955852	Homo sapiens
Q8N392	ARHGAP18	-6.64386	0.0514479	Unique	1.28863	61.044	137.491	101.465					100	-100	Homo sapiens
P27701	CD82	0.0877933	0.87249		0.0592394	148.479	104.881	39.2951	117.656	89.6889		103.672	97.5517	1.06274	Homo sapiens
Q9Y5Z4	HEBP2	-1.07694	0.0663785		1.17797	94.661	142.53	169.855	80.7542	63.9225	48.2769	64.3179	135.682	0.474034	Homo sapiens
Q7Z4W1	DCXR	1.05299	0.128938		0.889618	60.1143	67.9207	67.0977	190.428	114.103	100.337	134.956	65.0442	2.07483	Homo sapiens
P54105	CLNS1A	1.42199	0.0253607		1.59584	49.032	53.4224	60.6093	170.81	150.284	115.843	145.645	54.3546	2.67954	Homo sapiens
Q9NZ01	TECR	0.00355386	0.990347		0.00421243	116.104	117.058	66.4688	83.9078	103.808	112.653	100.123	99.8768	1.00247	Homo sapiens
P62244	RPS15A	2.46305	0.0160797		1.79372	30.0186	34.9652	27.1284	193.543	181.233	133.112	169.296	30.7041	5.51379	Homo sapiens
Q13564	NAE1	1.886	0.00549664		2.2599	39.0104	37.3939		152.888	144.655	126.053	141.199	38.2022	3.69609	Homo sapiens
P19525	EIF2AK2	2.0197	0.0374788		1.42621	42.9622	55.5171	36.5345	168.432	196.555		182.493	45.0046	4.05499	Homo sapiens
Q13435	SF3B2	0.492276	0.166814		0.777768	77.0784	86.811	85.4185	145.744	114.891	90.0579	116.897	83.1026	1.40666	Homo sapiens
Q16842	ST3GAL2	6.64386	0.0131827	Unique	1.88				114.884	78.393	106.723	100		100	Homo sapiens
Q9UNE7	STUB1	0.0818212	0.778792		0.108578	97.1235	103.179	91.1928	137.785	87.0172	83.7022	102.835	97.1651	1.05835	Homo sapiens
P62937-2	PPIA	0.860299	0.0371389		1.43017	60.7104	84.085	68.3171	151.447	102.723	132.718	128.963	71.0375	1.81541	Homo sapiens
P05455	SSB	2.14896	0.00369857		2.43197	39.7285	48.8843	21.7814	177.347	177.36	134.899	163.202	36.7981	4.43507	Homo sapiens
P08183	ABCB1	0.330148	0.470715		0.327242	108.07	98.6756	59.0775	153.517	109.362	71.2985	111.392	88.6076	1.25714	Homo sapiens
Q99439	CNN2	0.45349	0.151518		0.819535	72.4997	86.4615	94.2729	144.493	102.299	99.9734	115.589	84.4114	1.36935	Homo sapiens
Q96K49	TMEM87B	1.16047	0.0735222		1.13358	70.693	52.9428			138.388	137.976	138.182	61.8179	2.23531	Homo sapiens
O14907	TAX1BP3	-0.0182372	0.954345		0.0202945	73.5712	130.812	97.5128	77.3289	101.031	119.744	99.368	100.632	0.987439	Homo sapiens
P31350	RRM2	0.541413	0.0147656		1.83075	80.0117	92.4855	71.8624	119.318	106.627	129.695	118.547	81.4532	1.4554	Homo sapiens
P55039	DRG2	0.644474	0.0361604		1.44177	95.1779	80.7846	58.1226	114.977	117.822	133.116	121.972	78.0284	1.56317	Homo sapiens
P29218	IMPA1	-6.64386	0.000686679	Unique	3.16325	96.6646	108.966	94.3695					100	-100	Homo sapiens
P29966	MARCKS	-0.592401	0.24214		0.615933	84.4753	107.866	168.4	81.1231	61.8746	96.2602	79.7526	120.247	0.663238	Homo sapiens
Q9Y285	FARSA	2.70185	0.0308513		1.51073	26.8918	32.198	20.8425	213.672	184.502	121.894	173.356	26.6441	6.50636	Homo sapiens
Q8N1F7	NUP93	1.83097	0.0961447		1.01707	40.82	43.1396	47.684	199.014	188.293	81.0492	156.119	43.8812	3.55776	Homo sapiens
Q96BI3	APH1A	-0.470858	0.2761		0.558934	103.78	102.415	142.331	120.095	46.799	84.5797	83.8246	116.175	0.721535	Homo sapiens
Q92930	RAB8B	1.81234	0.19564		0.708543	36.8694	39.3469	56.7589	86.4609	271.781	108.782	155.675	44.3251	3.51212	Homo sapiens
P49642	PRIM1	6.64386	0.00130149	Unique	2.88556				93.3727	110.293	96.3345	100		100	Homo sapiens
O95372	LYPLA2	1.33871	0.00457418		2.33969	47.4729	54.6544	67.8802	149.378	157.679	122.935	143.331	56.6692	2.52926	Homo sapiens
P51511	MMP15	0.343883	0.247007	Imputed	0.607292	77.6927	79.1509	124.242		118.915		118.915	93.6951	1.26917	Homo sapiens
Q9BZF9	UACA	-0.0484826	0.881238		0.054907	71.9524	128.787	103.28	110.413		85.5685	97.9906	101.34	0.966953	Homo sapiens
Q13277	STX3	0.785064	0.0512116		1.29063	75.2213	77.3785	67.7317	148.85	127.859	102.96	126.556	73.4438	1.72317	Homo sapiens
Q04721	NOTCH2	0.268507	0.348105		0.45829	91.8157	90.4378	89.9096	78.8097	126.204	122.824	109.279	90.721	1.20456	Homo sapiens
Q01130	SRSF2	0.87653	0.0259885		1.58522	71.7664	88.5341	51.2684	124.946	134.318	129.167	129.477	70.523	1.83595	Homo sapiens
P29323	EPHB2	0.0973148	0.786028		0.104562	108.624	85.0941	96.1677	145.591	79.2857	85.2371	103.371	96.6286	1.06978	Homo sapiens
Q8IUH4	ZDHHC13	0.496022	0.0610991		1.21397	92.987	85.6634	70.2793	137.229	111.209	102.632	117.023	82.9766	1.41032	Homo sapiens
Q9Y5K8	ATP6V1D	-0.102894	0.807352	Imputed	0.0929372	149.756	99.2626	56.2351		94.7468		94.7468	101.751	0.931163	Homo sapiens
P98179	RBM3	5.82933	0.00127855		2.89328	2.86249	2.93197		173.063	153.595	167.548	164.735	2.89723	56.8596	Homo sapiens
O00429-2	DNM1L	1.61953	0.00633079		2.19854	51.0154	54.9186	41.3864	168.605	153.755	130.319	150.893	49.1068	3.07276	Homo sapiens
P17301	ITGA2	0.295584	0.144597		0.839842	73.1777	96.2187	99.9782	117.675	95.1902	117.76	110.208	89.7915	1.22738	Homo sapiens
P09622	DLD	-0.16187	0.700545		0.154564	133.292	126.812	56.7087	108.237	95.9227	79.0282	94.3959	105.604	0.893866	Homo sapiens
Q15056	EIF4H	2.00983	0.000130431		3.88462	32.1913	43.6844	43.4715	166.17	149.189	165.294	160.218	39.7824	4.02735	Homo sapiens
P46776	RPL27A	1.55869	3.88e-05		4.41138	44.6525	57.0533	50.3519	145.261	146.48	156.202	149.314	50.6859	2.94587	Homo sapiens
Q9GZZ1	NAA50	1.83953	3.79e-05		4.42081	45.1182	49.1905	36.7263	159.061	148.206	161.698	156.322	43.6783	3.57893	Homo sapiens
Q9H497	TOR3A	1.27021	0.125003		0.903078	74.9789	65.9316	34.9413	186.04	164.052	74.0565	141.383	58.6173	2.41196	Homo sapiens
P46940	IQGAP1	-0.19469	0.213985		0.669617	95.9277	121.543	102.741	98.3901	89.3426	92.0556	93.2628	106.737	0.873761	Homo sapiens
Q9NQR4	NIT2	1.77634	0.0421228		1.37548	43.3536	46.7148	45.5077	196.26	152.53	115.634	154.808	45.192	3.42556	Homo sapiens
P51116	FXR2	-1.96022	0.0349102	Imputed	1.45705	118.542	94.6339	155.263		31.5615		31.5615	122.813	0.256989	Homo sapiens
P50213	IDH3A	1.15038	0.558037		0.253337	70.3058	74.9637	56.3584	247.727	50.6448		149.186	67.2093	2.21972	Homo sapiens
P04114	APOB	0.731025	0.0147843		1.8302	72.0465	93.3166	71.9924	132.859		129.785	131.322	79.1185	1.65982	Homo sapiens
P63151	PPP2R2A	1.39184	2.06e-05		4.68575	56.533	58.3291	50.6946	149.444	145.151	139.848	144.814	55.1856	2.62414	Homo sapiens
Q86UP2	KTN1	0.960448	0.165972		0.779965	64.089	83.7066	55.8763	193.037	110.17	93.1211	132.109	67.8907	1.94591	Homo sapiens
P29692-3	EEF1D	1.36984	0.0738999		1.13136		39.7604	62.7692	168.035	82.1603	147.276	132.49	51.2648	2.58443	Homo sapiens
Q16401	PSMD5	1.63167	0.0455121		1.34187	56.0704	55.9559	34.3613	188.504	161.316	103.792	151.204	48.7959	3.09871	Homo sapiens
Q08357	SLC20A2	0.218181	0.20804		0.681853	103.513	97.9534	75.8916	113.958	106.661	102.023	107.547	92.4528	1.16327	Homo sapiens
Q8NCA5	FAM98A	5.04934	6.78e-05	Imputed	4.16896			3.98644	129.891	130.632	135.491	132.005	3.98644	33.1134	Homo sapiens
P10586	PTPRF	-0.865471	0.0775827		1.11024	98.9414	109.827	157.288	57.4124	76.5316		66.972	122.019	0.548867	Homo sapiens
Q08380	LGALS3BP	-0.170525	0.497212		0.303458	109.608	96.6987	111.403	92.2673	119.415	70.6079	94.0969	105.903	0.888519	Homo sapiens
Q6QNY1	BLOC1S2	0.178206	0.617539		0.209335	82.1957	80.5006	122.315	124.384	90.6053		107.494	95.0037	1.13148	Homo sapiens
O00192	ARVCF	0.226105	0.35268		0.45262	80.6005	99.8669	96.072	130.816	86.6032	106.042	107.82	92.1798	1.16967	Homo sapiens
Q9BTE7	DCUN1D5	2.59618	0.282349		0.549213	27.1922	29.571			239.69	103.547	171.618	28.3816	6.04682	Homo sapiens
Q9UQ13	SHOC2	0.626808	0.0780713		1.10751	75.4881	95.7438	64.6038	149.551	112.904	101.71	121.388	78.6119	1.54414	Homo sapiens
Q9H490	PIGU	2.08291	0.0820652	Imputed	1.08584	31.6683			120.754	147.578		134.166	31.6683	4.2366	Homo sapiens
P68366	TUBA4A	1.87849	0.205649		0.686874	45.0302	52.1502	31.1095	51.6793	266.738	153.293	157.237	42.7633	3.67691	Homo sapiens
Q16891	IMMT	0.175884	0.73625		0.132975	129.912	48.2243	103.599	60.5572	118.061	139.646	106.088	93.9118	1.12966	Homo sapiens
Q96CF2	CHMP4C	-0.346933	0.0994643		1.00233	113.816	98.0247	124.058	102.987	86.4915	74.6231	88.0338	111.966	0.786254	Homo sapiens
O00410	IPO5	0.860758	0.0688665		1.16199	72.5574	68.0387	72.4727	96.5782	144.547	145.806	128.977	71.0229	1.81599	Homo sapiens
Q8NBF2	NHLRC2	0.384267	0.568009	Imputed	0.245645		81.3738		180.06	79.5613	59.0047	106.209	81.3738	1.3052	Homo sapiens
P30084	ECHS1	0.124139	0.736395		0.132889	101.54	107.217	78.3442	144.449	96.3471	72.1032	104.3	95.7003	1.08986	Homo sapiens
Q8WUM9	SLC20A1	-1.17159	0.0305534		1.51494	103.761	147.11	164.662	87.1271	40.9162	56.4242	61.4892	138.511	0.44393	Homo sapiens
Q16527	CSRP2	-0.362278	0.26546		0.576001	94.3406	98.4514	144.678	78.3577	78.7608	105.411	87.5099	112.49	0.777935	Homo sapiens
O14817	TSPAN4	1.21281	0.0391239		1.40756	55.2486	79.4294	46.1599	116.122	123.638	179.402	139.721	60.2793	2.31789	Homo sapiens
P60983	GMFB	0.531935	0.0437528		1.35899	67.3405	91.7124	86.2588	132.757	99.8863	122.044	118.229	81.7706	1.44587	Homo sapiens
Q9Y223	GNE	1.61366	0.131011		0.882693	59.8647	72.4645	15.4441	224.292	153.798	74.1369	150.742	49.2578	3.06027	Homo sapiens
Q9P206-2	KIAA1522	0.0583969	0.795615		0.0992972	74.0021	104.811	115.116	110.089	87.199	108.783	102.024	97.9764	1.04131	Homo sapiens
Q969U7	PSMG2	2.26335	0.0494847		1.30553	34.0616	36.3403	33.0278	211.741	176.446	108.384	165.523	34.4766	4.80104	Homo sapiens
P11387	TOP1	1.60819	0.101776		0.992357	41.665	54.2463	52.2845	124.604	220.573	106.627	150.601	49.3986	3.0487	Homo sapiens
O95336	PGLS	0.736865	0.00212732		2.67217	75.8172	77.5549	71.6377	121.756	120.296	132.937	124.997	75.0033	1.66655	Homo sapiens
P25685	DNAJB1	0.852337	0.0231045		1.6363	64.3524	82.4353	67.0837	147.779	130.785	107.565	128.71	71.2905	1.80542	Homo sapiens
Q9Y3D6	FIS1	-6.64386	0.017612	Unique	1.75419	82.0082	93.5776	124.414					100	-100	Homo sapiens
P25789	PSMA4	0.5333	0.0815522		1.08856	78.4969	98.9929	67.6848	142.736	103.291	108.798	118.275	81.7249	1.44724	Homo sapiens
P24001	IL32	-0.0985665	0.640867		0.193232	108.518	109.574	92.152	99.1084	115.77	74.8775	96.5853	103.415	0.933961	Homo sapiens
Q15291	RBBP5	2.02321	0.289043	Imputed	0.539038		32.8596		182.97		84.1709	133.57	32.8596	4.06488	Homo sapiens
Q14185	DOCK1	-0.414986	0.281107		0.551128	100.688	89.3033	152.86	88.0792	81.7315	87.3374	85.716	114.284	0.750027	Homo sapiens
P04156	PRNP	2.36833	0.0328653		1.48326	33.8368	31.426	32.0854	212.614	164.379	125.659	167.551	32.4494	5.16344	Homo sapiens
Q99816	TSG101	-0.289258	0.0620352		1.20736	120.214	109.687	100.073	95.8547	94.3032	79.8676	90.0085	109.991	0.818323	Homo sapiens
Q9NPJ3	ACOT13	1.3584	0.100141		0.99939	50.1845	55.0817	63.0838	196.255	144.648	90.7466	143.883	56.1166	2.56401	Homo sapiens
Q6P1M3	LLGL2	-1.56149	0.0176333		1.75367	123.631	171.016	153.515	46.9501	51.9722	52.9152	50.6125	149.388	0.3388	Homo sapiens
Q96EU7	C1GALT1C1	2.66477	0.00256413	Imputed	2.59106		19.9763		137.721	119.375	122.928	126.675	19.9763	6.34126	Homo sapiens
O95049	TJP3	-0.374068	0.288182		0.540333	111.872	118.289	108.515	120.632	81.9486	58.7433	87.1079	112.892	0.771604	Homo sapiens
Q06203	PPAT	1.88081	0.00796332		2.09891	39.2444	46.7451	42.1384	172.035	164.987	134.851	157.291	42.7093	3.68282	Homo sapiens
O43505	B4GAT1	1.81376	0.00520761		2.28336	29.0772	37.5705	66.2256	185.377	145.679	136.071	155.709	44.2911	3.51558	Homo sapiens
Q13148	TARDBP	2.32701	0.0591616		1.22796	30.8175	36.6594	32.2299	203.8	197.886	98.6077	166.764	33.2356	5.01765	Homo sapiens
Q9UHN6	CEMIP2	-0.169263	0.503301	Imputed	0.298173	77.3039	103.067	128.168	91.4609			91.4609	102.846	0.889297	Homo sapiens
P47914	RPL29	1.05979	0.00698776		2.15566	60.3823	66.906	67.2244	127.071	128.386	150.031	135.162	64.8376	2.08463	Homo sapiens
Q9UBF6	RNF7	0.675422	0.0898782	Imputed	1.04635	54.3861	98.2171	108.433		138.964		138.964	87.0121	1.59706	Homo sapiens
Q9H3Z4	DNAJC5	0.0566081	0.806284		0.0935117	84.8751	97.2845	111.956	102.766	79.8366	123.282	101.962	98.0384	1.04002	Homo sapiens
P10646	TFPI	-6.64386	0.0245331	Unique	1.61025	117.494	112.303	70.2031					100	-100	Homo sapiens
Q9H089	LSG1	1.23434	0.354013		0.450981	53.7912	57.4113	67.7557	271.008	103.997	46.0366	140.347	59.6527	2.35274	Homo sapiens
P13611-2	VCAN	-0.0218398	0.961059		0.01725	77.0422	72.8134	152.415	100.229	78.4854	119.015	99.2431	100.757	0.984976	Homo sapiens
Q15738	NSDHL	0.54244	0.267933		0.571974	73.2828	79.8283	91.1454	166.86	102.816	86.0672	118.581	81.4188	1.45643	Homo sapiens
Q9UPU5	USP24	1.62306	0.0118527		1.92618	47.9243	53.8576	45.2671	173.692	148.269	130.99	150.984	49.0163	3.08027	Homo sapiens
O75223	GGCT	0.461752	0.130978		0.882801	83.545	76.6757	92.1756	139.802	93.3513	114.45	115.868	84.1321	1.37721	Homo sapiens
O00764	PDXK	2.60621	0.0279049		1.55432	28.7918	32.066	23.78	220.497	138.197	156.668	171.787	28.2126	6.08903	Homo sapiens
Q8N9N7	LRRC57	-0.335724	0.13505		0.869504	113.24	128.163	93.3467	84.3793	96.8446	84.0269	88.4169	111.583	0.792386	Homo sapiens
P60604	UBE2G2	2.84465	0.0492843	Imputed	1.30729			17.7384	153.186	152.5	76.575	127.421	17.7384	7.1833	Homo sapiens
O75832	PSMD10	-0.638025	0.139509		0.855399	115.409	144.475	105.392	103.896	90.0952	40.7327	78.2412	121.759	0.642592	Homo sapiens
Q9NY26	SLC39A1	-0.924985	0.395503		0.40285	78.0514	75.4437	239.513	2.57963	98.9571	105.455	68.9973	131.003	0.526686	Homo sapiens
Q9NQP4	PFDN4	0.698701	0.0992567		1.00324	61.5196	76.0364	91.186	153.802	92.1474	125.309	123.753	76.2473	1.62304	Homo sapiens
O75312	ZPR1	1.22784	0.0170375		1.76859	45.2196	59	75.3052	166.474	113.874	140.128	140.158	59.8416	2.34216	Homo sapiens
P16444	DPEP1	-2.72017	0.00189571		2.72223	162.976	156.475	201.493	17.8448	17.2373	43.9745	26.3522	173.648	0.151757	Homo sapiens
Q9H3S7	PTPN23	1.11778	0.00131798		2.88009	68.8391	50.5581	69.8691	149.215	135.333	126.186	136.911	63.0888	2.17014	Homo sapiens
Q9NX55	HYPK	0.562863	0.108842		0.963205	61.7104	110.596	69.9029	109.491	111.513	136.787	119.264	80.7364	1.4772	Homo sapiens
Q93099	HGD	1.16432	0.0379198		1.42113	61.4274	78.0569	45.6278	100.548	153.751	160.589	138.296	61.704	2.24128	Homo sapiens
P53680	AP2S1	0.948179	0.00440814		2.35574	72.8897	79.4771	52.4508	120.193	138.504	136.485	131.727	68.2725	1.92944	Homo sapiens
P55196	AFDN	-1.25188	0.0629172		1.20123	95.874	148.228	178.463	63.7963	41.7137	71.9251	59.145	140.855	0.4199	Homo sapiens
Q13362	PPP2R5C	1.57559	0.0264705		1.57724	38.4955	50.3676	61.8691	188.614	134.7	125.954	149.756	50.2441	2.98057	Homo sapiens
Q13907	IDI1	-0.0183543	0.953883		0.0205051	68.3615	103.509	130.038	118.546	91.5623	87.9832	99.3639	100.636	0.987358	Homo sapiens
Q03001-3	DST	-6.64386	0.0777066	Unique	1.10954	68.3311	76.9321	154.737					100	-100	Homo sapiens
Q9BXI6	TBC1D10A	-1.75658	0.0999983		1.00001	140.558	151.433	125.615	61.8437		20.5499	41.1968	139.202	0.29595	Homo sapiens
P50281	MMP14	-0.469719	0.114031		0.942979	104.939	114.271	129.201	107.201	62.4125	81.9753	83.8631	116.137	0.722105	Homo sapiens
P62258	YWHAE	-0.059372	0.788575		0.103157	80.8464	103.048	122.277	108.344	83.1308	102.353	97.9426	102.057	0.959682	Homo sapiens
P29762	CRABP1	0.320615	0.450399		0.346403	77.6694	99.9118	89.2202	104.462	73.8814	154.855	111.066	88.9338	1.24886	Homo sapiens
Q9NVD7	PARVA	-0.503253	0.0964554		1.01567	99.1347	112.431	140.235	77.3728	83.1081	87.719	82.7333	117.267	0.705514	Homo sapiens
Q6ZN28	MACC1	-0.556811	0.114423		0.941485	130.95	134.035	92.1994	87.2501	100.202	55.3631	80.9384	119.062	0.679803	Homo sapiens
P17812	CTPS1	1.83473	0.00720362		2.14245	46.8764	49.2478	35.2516	172.169	165.288	131.168	156.208	43.7919	3.56705	Homo sapiens
A5D8V6	VPS37C	-0.631288	0.163158		0.787391	159.388	111.307	93.914	99.5621	87.482	48.3473	78.4638	121.536	0.6456	Homo sapiens
O94804	STK10	0.688519	0.0137571	Imputed	1.86147	94.3229	74.1736	91.7154	139.788			139.788	86.7373	1.61163	Homo sapiens
Q9NZL9	MAT2B	1.06005	0.0182012		1.7399	73.5215	71.1374	49.8302	160.008	132.041	113.462	135.17	64.8297	2.08501	Homo sapiens
Q9Y6Y8	SEC23IP	2.03677	0.000859409		3.0658	41.1324	49.4221	27.0177	163.98	162.936	155.511	160.809	39.1907	4.10325	Homo sapiens
Q8NET6	CHST13	3.5545	0.0230682		1.63699	20.078	6.76914		199.668	160.513	112.972	157.718	13.4236	11.7493	Homo sapiens
Q9UBR2	CTSZ	1.50674	0.0209608		1.67859	40.4255	58.6105	57.146	169.229	160.316	114.272	147.939	52.0607	2.84167	Homo sapiens
Q9BVA1	TUBB2B	2.0229	0.0372523		1.42885	38.7817	43.3728	36.3293	197.268	169.699	114.549	160.505	39.4946	4.06399	Homo sapiens
P62879	GNB2	-0.0429783	0.756303		0.121304	94.8362	102.907	106.725	113.494	86.3956	95.6422	98.5106	101.489	0.970649	Homo sapiens
P18084	ITGB5	0.0803119	0.606723		0.217009	85.0642	95.6656	110.922	114.37	91.6885	102.289	102.783	97.2173	1.05725	Homo sapiens
Q96DX4	RSPRY1	-0.567188	0.0232194		1.63415	101.431	125.19	118.218	72.4875	82.674		77.5807	114.946	0.674931	Homo sapiens
P30837	ALDH1B1	6.64386	0.00693546	Unique	2.15892				93.4594	89.6118	116.929	100		100	Homo sapiens
P27348	YWHAQ	0.399326	0.142893		0.844988	73.3688	86.152	99.2235	137.386	96.2183	107.652	113.752	86.2481	1.31889	Homo sapiens
O94766	B3GAT3	1.01585	0.0907762		1.04203	76.2936	52.7983	69.446	87.4161	161.143	152.903	133.821	66.1793	2.02209	Homo sapiens
P50750	CDK9	3.0467	0.0253971	Imputed	1.59522		15.5101		151.686	140.938	91.8662	128.163	15.5101	8.26321	Homo sapiens
Q96HN2	AHCYL2	-0.597324	0.291739		0.535006	76.8889	109.419	174.925	84.9074	73.0838	80.776	79.5891	120.411	0.660979	Homo sapiens
Q7Z6B7	SRGAP1	-6.64386	0.0553904	Unique	1.25657	78.4595	145.462	76.0783					100	-100	Homo sapiens
Q15293	RCN1	0.154992	0.86		0.0655015	52.3283	147.822	83.7498	64.0683	49.6984	202.333	105.366	94.6335	1.11342	Homo sapiens
Q86TI2	DPP9	1.63235	0.0398583		1.39948	41.5407	48.8028	55.9914	194.423	138.497	120.745	151.222	48.7783	3.10018	Homo sapiens
P54727	RAD23B	0.280078	0.0434779		1.36173	82.7356	88.4528	99.7825	104.374	106.586	118.068	109.676	90.3236	1.21426	Homo sapiens
P09132	SRP19	1.06387	0.0220652		1.65629	53.8591	87.1194	53.1624	121.355	119.47	165.034	135.286	64.7136	2.09054	Homo sapiens
Q08554	DSC1	-0.945253	0.6349		0.197294	229.644		33.6289	75.4216		61.306	68.3638	131.636	0.519338	Homo sapiens
P20645	M6PR	1.1857	0.000998591		3.00061	62.5831	64.2554	56.3822	144.031	128.89	143.858	138.926	61.0736	2.27474	Homo sapiens
Q29RF7	PDS5A	-6.64386	0.00556552	Unique	2.25449	101.813	85.723	112.464					100	-100	Homo sapiens
P60981	DSTN	0.127483	0.347681		0.458819	89.6685	98.4326	98.6528	117.921	93.4161	101.909	104.415	95.5846	1.09239	Homo sapiens
Q11201	ST3GAL1	6.64386	0.136324	Unique	0.865429				120.334	79.6661		100		100	Homo sapiens
Q9H299	SH3BGRL3	-0.130055	0.72256		0.141126	70.9349	130.136	112.442	65.984	100.358	120.145	95.4957	104.504	0.913797	Homo sapiens
P08581	MET	-6.64386	0.0877365	Unique	1.05682		86.6248	113.375					100	-100	Homo sapiens
Q9UI26	IPO11	1.76399	0.00124872		2.90354	40.3919	58.642	37.4423	162.219	165.846	135.458	154.508	45.4921	3.39637	Homo sapiens
Q53R12	TM4SF20	0.898477	0.0604204		1.21882	98.1958	68.7469	42.5474	135.631	127.651	127.228	130.17	69.83	1.8641	Homo sapiens
O43768	ENSA	-0.395471	0.154431		0.811266	97.6601	104.6	138.602	76.6771	80.9845	101.476	86.3792	113.621	0.760241	Homo sapiens
P68036	UBE2L3	0.713239	0.00519446		2.28446	76.7981	85.3497	65.1696	112.847	124.758	135.077	124.228	75.7725	1.63948	Homo sapiens
P05387	RPLP2	1.33378	0.0130026		1.88597	63.2588	52.1149	55.0504	154.157	119.614	155.805	143.192	56.808	2.52063	Homo sapiens
Q9H0B6	KLC2	6.64386	0.0130424	Unique	1.88464				109.171	78.0493	112.78	100		100	Homo sapiens
Q9H4G0	EPB41L1	0.417521	0.410902	Imputed	0.386262	73.108	53.4159	150.252			123.224	123.224	92.2588	1.33563	Homo sapiens
P56385	ATP5ME	0.100193	0.746018		0.127251	79.1689	78.4924	131.926	117.302	89.7114	103.399	103.471	96.529	1.07192	Homo sapiens
Q9ULI3	HEG1	0.181734	0.724008		0.140257	93.0329	80.5192	107.578	67.1269	166.345	85.3982	106.29	93.7099	1.13425	Homo sapiens
P04181	OAT	2.00728	0.161963		0.790584	53.9403	47.5345	18.0413	230.148	201.671	48.6648	160.161	39.8387	4.02025	Homo sapiens
O15144	ARPC2	0.224196	0.156992		0.804122	78.2314	103.006	95.4994	115.099	102.53	105.634	107.754	92.2455	1.16813	Homo sapiens
Q00325	SLC25A3	0.318489	0.304036		0.517074	117.042	74.519	75.4589	133.724	107.509	91.7466	110.993	89.0066	1.24702	Homo sapiens
Q86VI3	IQGAP3	-0.186399	0.171129		0.766677	112.453	96.1183	110.782	96.5811	101.604	82.4618	93.5489	106.451	0.878797	Homo sapiens
P08579	SNRPB2	0.828374	0.320238		0.494527	37.7826	98.6979		86.4409	93.5022	183.576	121.173	68.2403	1.77568	Homo sapiens
Q8IWA5	SLC44A2	-0.239699	0.23636		0.626427	110.212	117.069	97.584	107.023	94.8429	73.2689	91.7117	108.288	0.846922	Homo sapiens
Q8TF74	WIPF2	0.565582	0.315526	Imputed	0.500965	44.6836	72.0779	151.097			132.142	132.142	89.286	1.47998	Homo sapiens
Q99497	PARK7	0.573937	0.0360755		1.44279	66.0268	86.5929	88.4817	117.879	103.622	137.397	119.633	80.3671	1.48858	Homo sapiens
P15927	RPA2	2.51203	0.0404634		1.39294	29.9055	33.1849	26.4053	219.982	172.073	118.449	170.168	29.8319	5.70423	Homo sapiens
P46379	BAG6	1.13728	0.0212049		1.67356	73.3337	73.1908	40.9956	136.92	164.875	110.685	137.493	62.5067	2.19966	Homo sapiens
Q9UIQ6	LNPEP	0.397198	0.217153		0.663233	70.8745	93.8145	94.2723	141.285	112.608	87.1457	113.68	86.3205	1.31695	Homo sapiens
O75935	DCTN3	0.851082	0.148097		0.829455	60.2006	71.8139	81.9768	169.993	134.267	81.7482	128.67	71.3304	1.80385	Homo sapiens
Q9H0X4	FAM234A	-0.19714	0.307708		0.511861	89.3015	106.887	124.277	91.8464	97.9563	89.7321	93.1782	106.822	0.872278	Homo sapiens
P27797	CALR	0.547184	0.0568327		1.2454	74.2307	88.2178	81.332	138.17	101.738	116.312	118.74	81.2601	1.46123	Homo sapiens
Q96HR9-2	REEP6	1.38235	0.127928		0.893034	51.1279	59.4121	55.8063	214.705	100.409	118.54	144.551	55.4488	2.60693	Homo sapiens
P49354	FNTA	0.838245	0.00554207		2.25633	79.8091	78.8708	56.538	142.226	120.66	121.896	128.261	71.7393	1.78787	Homo sapiens
Q15717	ELAVL1	1.76163	0.0135033		1.86956	49.1511	55.5528	31.9449	168.838	174.078	120.436	154.45	45.5496	3.39082	Homo sapiens
P62857	RPS28	1.06367	0.0111752		1.95175	68.8505	83.0977	42.2111	130.707	121.637	153.496	135.28	64.7198	2.09025	Homo sapiens
P55001	MFAP2	2.63148	0.0134655		1.87078	25.0232	34.5513	23.7981	208.726	150.624	157.277	172.209	27.7909	6.19661	Homo sapiens
Q86VE9	SERINC5	0.6999	0.00158368		2.80033	84.218	76.187	68.2194	116.459	130.012	124.905	123.792	76.2081	1.62439	Homo sapiens
A0FGR8	ESYT2	0.186846	0.812248		0.0903114	51.4141	135.653		119.828		93.1047	106.467	93.5334	1.13827	Homo sapiens
Q14315	FLNC	0.410143	0.271737		0.565851	92.7643	82.59	82.2872	150.583	87.3418	104.433	114.12	85.8805	1.32882	Homo sapiens
Q16851-2	UGP2	0.667696	0.00690837		2.16062	71.3565	82.5633	77.8717	126.606	130.871	110.731	122.736	77.2638	1.58853	Homo sapiens
P49841	GSK3B	2.36408	0.0662818		1.17861	23.2952	23.5223	50.7712	92.2359	189.489	220.687	167.47	32.5296	5.14825	Homo sapiens
Q14258	TRIM25	2.26405	0.00559623		2.2521	35.5399	29.4928	38.3555	186.238	163.883	146.491	165.537	34.4627	4.80337	Homo sapiens
P09651	HNRNPA1	1.24819	0.0135131		1.86925	72.8025	67.7112	37.2414	140.519	115.383	166.342	140.748	59.2517	2.37543	Homo sapiens
O95249	GOSR1	3.35073	0.000442749		3.35384	10.9848	13.4785	29.1001	181.517	185.604	179.316	182.146	17.8545	10.2017	Homo sapiens
Q96EC8	YIPF6	1.19253	0.00653491		2.18476	60.038	60.2104	62.3706	144.701	125.937	146.743	139.127	60.873	2.28553	Homo sapiens
Q9HAB3	SLC52A2	0.574389	0.215554		0.666444	77.9749	71.4561	91.6252	163.914	92.3192	102.711	119.648	80.3521	1.48905	Homo sapiens
P07602	PSAP	-0.557446	0.00179572		2.74576	120.92	113.795	122.533	81.7479	86.9827	74.021	80.9172	119.083	0.679504	Homo sapiens
Q9Y5S2	CDC42BPB	-0.985484	0.00811078	Imputed	2.09094	114.89	104.577	122.895			57.6374	57.6374	114.121	0.505056	Homo sapiens
P62249	RPS16	1.99243	0.00491452		2.30852	41.2741	44.7522	34.4782	167.731	173.002	138.762	159.832	40.1682	3.97907	Homo sapiens
P78344	EIF4G2	0.969874	0.0319091		1.49609	61.3464	81.0197	60.4277	147.742	146.544	102.92	132.402	67.598	1.95867	Homo sapiens
Q15029	EFTUD2	0.403155	0.0078968		2.10255	88.7093	78.171	91.4736	115.748	109.198	116.7	113.882	86.1179	1.3224	Homo sapiens
Q9ULT0	TTC7A	-1.65681	0.000158586		3.79974	151.266	160.642	143.624	42.0554	53.3423	49.0696	48.1558	151.844	0.317139	Homo sapiens
Q8N4C8	MINK1	-0.0764877	0.937527		0.0280164	99.5398	104.942	103.469	216.501	27.5946	47.9539	97.3498	102.65	0.948364	Homo sapiens
Q9BSD7	NTPCR	1.71384	0.0241332		1.61738	55.0647	31.3788	53.7324	190.267	150.37	119.187	153.275	46.7253	3.28033	Homo sapiens
Q92783	STAM	0.0356312	0.877576		0.0567153	115.099	90.4343	90.7627	96.2333	82.596	124.875	101.235	98.7652	1.02501	Homo sapiens
Q9UEY8	ADD3	-0.102095	0.686922		0.163093	81.6373	115.377	113.596	120.008	80.1064	89.2753	96.4631	103.537	0.931679	Homo sapiens
P61289	PSME3	1.57358	0.00379717		2.42054	40.1371	62.0524	48.7001	129.115	167.907	152.088	149.703	50.2965	2.97642	Homo sapiens
P22087	FBL	2.86789	0.00658754		2.18128	23.2409	30.4329	18.6155	158.431	204.726	164.553	175.904	24.0964	7.29999	Homo sapiens
Q12907	LMAN2	4.12931	0.00466409		2.33123	10.9803	12.4484	9.00325	198.146	204.932	164.49	189.189	10.8106	17.5003	Homo sapiens
P37802	TAGLN2	0.640182	0.0146999		1.83269	76.6837	85.1632	72.6631	136.704	116.109	112.678	121.83	78.17	1.55853	Homo sapiens
Q9NR12	PDLIM7	8.75096	0.0148053		1.82958		0.281229	0.491284	173.423	197.763	128.041	166.409	0.386256	430.826	Homo sapiens
Q9Y3B4	SF3B6	0.793603	0.000384301		3.41533	69.4389	79.7514	70.3167	129.876	122.519	128.098	126.831	73.169	1.7334	Homo sapiens
P19440	GGT1	-1.79736	0.00215235		2.66709	161.122	172.034	132.791	47.6405	59.89	26.5227	44.6844	155.316	0.287701	Homo sapiens
P49368	CCT3	1.85749	0.00290961		2.53616	44.6962	50.1111	34.9569	156.148	174.604	139.484	156.745	43.2547	3.62377	Homo sapiens
P18124	RPL7	1.20447	0.0120905		1.91756	62.521	59.3087	59.7391	125.032	137.259	156.139	139.477	60.5229	2.30453	Homo sapiens
O75436	VPS26A	-0.375259	0.0198859		1.70145	111.513	121.728	105.556	82.4594	81.6827	97.06	87.0674	112.933	0.770967	Homo sapiens
P17844	DDX5	3.02186	0.000644616		3.1907	23.216	32.468	10.09	176.857	196.96	160.409	178.075	21.9247	8.12214	Homo sapiens
O95163	ELP1	3.08395	0.0213647		1.6703	17.9577	18.4882		190.008	153.689	119.857	154.518	18.2229	8.47932	Homo sapiens
Q96D42	HAVCR1	-0.532327	0.325169		0.487891	79.6107	102.693	172.424	68.6758	69.4342	107.162	81.7574	118.243	0.691438	Homo sapiens
P06737	PYGL	2.02016	0.00864455		2.06326	34.5145	41.2992	42.8505	181.965	161.179	138.192	160.445	39.5547	4.05629	Homo sapiens
O95219	SNX4	0.556782	0.0697471		1.15647	68.9239	76.605	97.2893	143.455	106.007	107.72	119.061	80.9394	1.47098	Homo sapiens
P23229	ITGA6	0.235615	0.272646		0.564401	80.118	89.9767	105.462	112.235	88.7223	123.486	108.148	91.8523	1.17741	Homo sapiens
Q9HB63	NTN4	-0.218073	0.244398		0.611902	113.019	94.7218	114.89	82.0409	85.3975	109.931	92.4565	107.543	0.859713	Homo sapiens
P13646	KRT13	0.65284	0.175646		0.755361	120.625	63.4655	49.1673	128.486	121.597	116.659	122.247	77.7526	1.57226	Homo sapiens
O75340	PDCD6	0.589444	0.105624		0.976236	108.668	75.27	55.6152	100.265	132.139	128.043	120.149	79.851	1.50467	Homo sapiens
Q07817	BCL2L1	6.64386	0.00799346	Unique	2.09727				117.226	87.1052	95.6683	100		100	Homo sapiens
Q9Y5K6	CD2AP	-0.409905	0.002817		2.55021	114.33	116.974	111.031	80.113	87.7831	89.7697	85.8886	114.111	0.752673	Homo sapiens
Q9HAV7	GRPEL1	0.742799	0.0194354		1.71141	76.8112	77.635	69.9854	140.35	111.723	123.495	125.189	74.8106	1.67342	Homo sapiens
Q16822	PCK2	2.34239	0.0608159		1.21598	25.4043	32.6869		189.045	166.321	86.5424	147.303	29.0456	5.07144	Homo sapiens
Q96FX8	PERP	1.6048	0.152853		0.815725	83.9371	44.9868	19.5342	223.274	62.6261	165.642	150.514	49.486	3.04154	Homo sapiens
O75368	SH3BGRL	0.253734	0.601895		0.220479	75.9223	91.7829	105.981	163.847	90.2415	72.2247	108.771	91.2288	1.19229	Homo sapiens
O15143	ARPC1B	0.250266	0.16866		0.772989	74.6365	97.3592	102.049	107.261	104.647	114.047	108.652	91.3481	1.18943	Homo sapiens
Q9H1C7	CYSTM1	0.360286	0.549183		0.260283	83.4493	78.6238	100.661	181.2	84.3008	71.7651	112.422	87.5779	1.28368	Homo sapiens
Q86U42	PABPN1	1.3095	0.0282592		1.54884	57.763	35.5023	79.2201	104.281	168.462	154.771	142.505	57.4952	2.47855	Homo sapiens
Q86WR0	CCDC25	-1.49317	0.0325479		1.48748	140.604	162.991	139.134	68.674	77.5552	11.0422	52.4238	147.576	0.355232	Homo sapiens
P42166	TMPO	0.773866	0.0854791		1.06814	72.1392	70.5522	78.7235	157.815	119.843	100.928	126.195	73.8049	1.70985	Homo sapiens
Q9Y697	NFS1	-0.459323	0.212121		0.673417	101.068	121.738	124.551	108.614	94.6074	49.4216	84.2142	115.786	0.727328	Homo sapiens
Q92692-2	NECTIN2	0.119311	0.820362		0.0859943	75.9502	85.9153	125.737	65.6205	84.2606	162.517	104.133	95.8673	1.08622	Homo sapiens
Q15459	SF3A1	0.944413	0.255273		0.592995	76.1112	68.4815	60.5772	101.194	211.211	82.4251	131.61	68.39	1.92441	Homo sapiens
P01111	NRAS	-0.0964056	0.375987		0.424827	101.508	110.952	97.5595	89.7416	93.1016	107.137	96.6601	103.34	0.935361	Homo sapiens
P10909-6	CLU	1.82599	0.0576303		1.23935	47.2654	50.0398	34.6934	179.146	190.531	98.3245	156	43.9995	3.5455	Homo sapiens
Q07157	TJP1	-0.201185	0.0126226		1.89885	106.551	110.981	103.352	94.9621	92.6674	91.4867	93.0387	106.961	0.869836	Homo sapiens
P20290	BTF3	0.020503	0.917634		0.0373305	102.739	115.268	79.8611	113.436	87.2499	101.446	100.711	99.2894	1.01431	Homo sapiens
O43795	MYO1B	-0.686691	0.417746		0.379087	142.956	103.763			38.8342	114.447	76.6405	123.36	0.621277	Homo sapiens
P48509	CD151	0.634878	0.0875284		1.05785	71.6224	77.8004	85.6127	107.618	106.583	150.763	121.655	78.3451	1.55281	Homo sapiens
Q9UM01	SLC7A7	1.51522	0.000545845		3.26293	57.2959	57.2556	40.952	157.468	152.516	134.513	148.165	51.8345	2.85843	Homo sapiens
Q9BTC8	MTA3	2.121	0.0320556		1.4941	35.2822	36.7397	40.1285	170.521	198.148	119.181	162.617	37.3835	4.34996	Homo sapiens
Q5TFE4	NT5DC1	1.13611	0.000486033		3.31333	62.7441	71.5208	53.3595	135.671	146.678	130.026	137.459	62.5414	2.19788	Homo sapiens
P22223	CDH3	1.24361	0.47043		0.327505	75.5755	69.6604	32.9164	35.5567	323.603	62.6879	140.616	59.3841	2.36791	Homo sapiens
Q5T2T1	MPP7	-1.08392	0.0549305		1.26019	92.4118	131.712	156.25	67.8452		51.781	59.8131	126.791	0.471745	Homo sapiens
O43143	DHX15	2.67389	0.0262696		1.58055	29.865	32.4985	18.921	195.573	200.81	122.333	172.905	27.0948	6.38148	Homo sapiens
Q86SQ4	ADGRG6	0.686291	0.0025791		2.58853	67.1631	78.4943	84.3033	126.982	126.486	116.571	123.346	76.6536	1.60914	Homo sapiens
P16035	TIMP2	-0.694345	0.0978083		1.00962	102.044	143.533	125.253	110.596	64.9102	53.6636	76.3898	123.61	0.61799	Homo sapiens
Q9HB07	MYG1	1.9159	0.0910637		1.04065	30.1202	79.5643	16.01	194.382	205.06	74.8628	158.102	41.8982	3.77348	Homo sapiens
P09661	SNRPA1	2.20525	0.0749717		1.1251	29.2448	33.908		203.348	145.473	88.026	145.616	31.5764	4.61153	Homo sapiens
Q14847	LASP1	0.329893	0.198761		0.701669	71.9077	90.9049	103.036	134.376	99.2378	100.537	111.384	88.6164	1.25692	Homo sapiens
Q9BQG0	MYBBP1A	6.64386	0.0511431	Unique	1.29121				137.637	100.932	61.4313	100		100	Homo sapiens
Q14240	EIF4A2	2.07288	0.0102099		1.99098	33.5999	38.2801	43.3435	189.39	149.218	146.168	161.592	38.4078	4.20727	Homo sapiens
Q13641	TPBG	-0.418445	0.271456		0.5663	103.791	131.798		91.9279	89.5721	82.9117	88.1372	117.794	0.748231	Homo sapiens
Q16539	MAPK14	0.716598	0.291324		0.535623	50.4224	63.6843	112.882	75.9645	108.376	188.671	124.337	75.6629	1.6433	Homo sapiens
Q8NEG4	FAM83F	-2.76507	0.0161651	Imputed	1.79142	103.178	126.265	151.86			18.6973	18.6973	127.101	0.147106	Homo sapiens
P49840	GSK3A	1.54219	0.0353419		1.45171	53.3184	65.4431	34.5985	106.382	183.188	157.07	148.88	51.12	2.91236	Homo sapiens
P25325	MPST	2.13345	0.0105109		1.97836	34.6112	38.7062	38.0481	164.718	184.982	138.934	162.878	37.1218	4.38767	Homo sapiens
Q5VZE5	NAA35	6.64386	0.0796547	Unique	1.09879				154.465	83.9369	61.5979	100		100	Homo sapiens
Q9UBM7	DHCR7	1.06936	0.000829145		3.08137	57.9753	70.5058	65.1604	145.996	127.853	132.51	135.453	64.5472	2.09851	Homo sapiens
Q8TAG9	EXOC6	-6.64386	0.0250506	Unique	1.60118	72.5771	102.841	124.581					100	-100	Homo sapiens
Q13480	GAB1	-1.62807	0.0913956		1.03907	78.0131	151.912	181.368	39.684		49.0236	44.3538	137.097	0.32352	Homo sapiens
P0DPA2	VSIG8	-4.53423	0.00272858	Imputed	2.56406	276.163				13.8953	9.94193	11.9186	276.163	0.0431579	Homo sapiens
Q01081	U2AF1	3.8863	0.00696821		2.15688	12.474	12.9418	12.589	215.425	180.561	166.009	187.332	12.6683	14.7875	Homo sapiens
P30566	ADSL	1.81464	0.0129959		1.88619	41.7109	45.6716	45.4279	164.296	172.976	129.918	155.73	44.2701	3.51772	Homo sapiens
P04179	SOD2	0.301308	0.575569		0.239902	75.7531	90.9183	102.114	172.501	79.5175	79.1957	110.405	89.5952	1.23226	Homo sapiens
Q9UK22	FBXO2	1.2472	0.00248685		2.60435	65.1245	65.2092	47.5069	154.807	142.511	124.841	140.72	59.2802	2.37381	Homo sapiens
Q13895	BYSL	2.19893	0.0204694		1.6889	19.5031	49.0844	38.7203	193.467	180.699	118.526	164.231	35.7693	4.59139	Homo sapiens
Q96HS1	PGAM5	6.64386	0.00368956	Unique	2.43303				98.9882	112.252	88.7602	100		100	Homo sapiens
Q8NBW4	SLC38A9	-0.19971	0.297847	Imputed	0.526007	87.3022	101.181	121.536			89.9806	89.9806	103.34	0.870726	Homo sapiens
Q9Y5S8	NOX1	-0.165585	0.381558		0.418439	112.724	93.3207	111.153	102.745	104.942	75.1153	94.2676	105.732	0.891567	Homo sapiens
Q04941	PLP2	0.520022	0.0901524		1.04502	88.0193	78.6814	79.8093	141.859	107.335	104.296	117.83	82.17	1.43398	Homo sapiens
O43396	TXNL1	1.06716	0.071618		1.14498	60.3351	66.0822	67.4244	175.821	112.344	117.993	135.386	64.6139	2.09531	Homo sapiens
Q93045	STMN2	0.45252	0.24011		0.61959	70.1198	78.666	104.547	146.114	81.2717	119.282	115.556	84.4442	1.36843	Homo sapiens
Q9HD42	CHMP1A	0.594626	0.336514		0.472997	76.7459	78.7121	83.5781	171.541	60.2877	129.135	120.321	79.6787	1.51008	Homo sapiens
Q14002	CEACAM7	-1.37119	0.106268		0.973598	98.8081	125.607	208.307	73.7766	44.8374	48.6639	55.7593	144.241	0.386571	Homo sapiens
Q9BRX2	PELO	0.91214	0.00660618		2.18005	66.0792	76.4151	65.7064	115.406	139.292	137.102	130.6	69.4002	1.88183	Homo sapiens
P15144	ANPEP	-2.23936	0.0228144		1.64179	130.688	135.525	171.927	14.9701	46.8897		30.9299	146.047	0.211781	Homo sapiens
Q9BPU6	DPYSL5	1.44104	0.00366222		2.43626	37.3528	48.6394	75.5081	161.787	131.832	144.88	146.167	53.8334	2.71516	Homo sapiens
Q6ZNA5	FRRS1	0.442352	0.154877		0.810012	89.0289	83.0577	82.278	140.101	112.984	92.5499	115.212	84.7882	1.35882	Homo sapiens
P10809	HSPD1	0.360671	0.0480667		1.31816	91.8843	85.8556	84.9544	122.302	114.53	100.474	112.435	87.5648	1.28402	Homo sapiens
P37837	TALDO1	1.93435	0.0501952		1.29934	44.9297	47.7615	31.7366	210.433	152.333	112.807	158.524	41.476	3.82207	Homo sapiens
O60884	DNAJA2	0.805584	0.121477		0.915505	75.7162	72.2846	70.3515	148.281	148.173	85.1936	127.216	72.7841	1.74785	Homo sapiens
Q0VGL1	LAMTOR4	0.0827898	0.491819		0.308195	103.147	96.8447	91.4025	91.7397	102.549	114.317	102.868	97.1315	1.05906	Homo sapiens
P10321	HLA-C	0.215946	0.453492		0.34343	117.038	91.086	69.4653	126.637	109.042	86.7316	107.47	92.5298	1.16147	Homo sapiens
Q9ULH0	KIDINS220	-0.749293	0.0257574		1.5891	133.506	103.203	139.491	87.9014	65.0611	70.8373	74.5999	125.4	0.594895	Homo sapiens
Q99959	PKP2	0.226188	0.17331		0.761175	78.8751	91.9619	105.694	115.817	99.9762	107.676	107.823	92.1769	1.16974	Homo sapiens
P13797	PLS3	-0.450876	0.265535		0.575879	114.775	151.178	80.5479	101.547	77.8542	74.0978	84.4998	115.5	0.731598	Homo sapiens
Q9UKM7	MAN1B1	4.37448	0.00138063		2.85992	5.73731	10.5256	11.3334	206.726	179.382	186.296	190.801	9.1988	20.742	Homo sapiens
P61019	RAB2A	1.91954	0.00500547		2.30055	41.7048	43.6547	40.084	150.2	148.843	175.513	158.186	41.8145	3.78303	Homo sapiens
Q7Z4V5	HDGFL2	-6.64386	0.000124969	Unique	3.9032	102.009	94.6978	103.294					100	-100	Homo sapiens
Q15075	EEA1	1.81318	0.0199394		1.70029	43.3028	47.4367	42.1757	186.469	130.965	149.651	155.695	44.3051	3.51416	Homo sapiens
O43809	NUDT21	1.80348	0.0212699		1.67224	53.3131	70.1415	10.1575	153.333	150.383	162.673	155.463	44.5374	3.49061	Homo sapiens
Q8NHY0	B4GALNT2	2.37104	0.00583774		2.23375	38.7289	45.2055	13.2606	198.281	166.983	137.542	167.602	32.3983	5.17315	Homo sapiens
P07954	FH	0.172594	0.573601		0.24139	89.9258	101.579	90.5712	139.95	79.8826	98.091	105.975	94.0255	1.12708	Homo sapiens
Q9NQT8	KIF13B	2.38761	0.187527		0.726936	22.2434	39.3305	34.6896	56.856	152.289	294.591	167.912	32.0878	5.23289	Homo sapiens
Q9UQ53	MGAT4B	6.64386	0.0818391	Unique	1.08704				156.432	68.338	75.2299	100		100	Homo sapiens
P38646	HSPA9	0.755513	0.0619853		1.20771	75.1481	88.0159	60.031	155.431	118.754	102.62	125.602	74.3983	1.68823	Homo sapiens
Q9H1Y0	ATG5	0.785116	0.159189		0.798088	70.8844	73.4433	75.9988	137.519	161.953	80.2014	126.558	73.4422	1.72323	Homo sapiens
P06733	ENO1	0.351428	0.0374207		1.42689	78.58	88.6221	96.4389	119.391	100.435	116.533	112.12	87.8803	1.27582	Homo sapiens
Q9BRG1	VPS25	1.0897	0.0191384		1.71809	65.1745	59.9722	66.6508	145.763	148.082	114.357	136.067	63.9325	2.1283	Homo sapiens
Q9NRW7	VPS45	1.16897	0.0975054		1.01097	61.4037	61.6605	61.6356	183.465	138.227	93.6088	138.433	61.5666	2.24851	Homo sapiens
Q9P2R7	SUCLA2	0.543115	0.598158		0.223184	30.4325	132.545	81.2118	228.472	83.541	43.7977	118.604	81.3963	1.45711	Homo sapiens
Q5JWF2-2	GNAS	-0.642692	0.159764	Imputed	0.796522	91.3742	91.8585	146.391			70.3765	70.3765	109.875	0.640517	Homo sapiens
Q9Y613	FHOD1	1.01942	0.119583		0.922331	53.2838	78.3298	66.596	158.79	162.877	80.1239	133.93	66.0699	2.0271	Homo sapiens
Q9HCN3	PGAP6	-0.116226	0.652764		0.185244	119.704	105.697	86.6773	122.146	87.7705	78.0056	95.9741	104.026	0.922598	Homo sapiens
P61586	RHOA	-0.0041034	0.984479		0.00679333	87.2461	93.6872	119.493	86.2798	94.9389	118.355	99.8578	100.142	0.99716	Homo sapiens
Q00610	CLTC	1.8414	0.00638412		2.1949	46.249	51.5554	33.0976	176.086	161.731	131.28	156.366	43.634	3.58358	Homo sapiens
O94919	ENDOD1	0.645779	0.232354		0.633849	81.0705	87.7263	65.1593	101.395	90.3541	174.295	122.015	77.9854	1.56458	Homo sapiens
P30740	SERPINB1	0.55395	0.0508022		1.29412	73.4255	84.1379	85.5387	139.043	111.639	106.216	118.966	81.034	1.4681	Homo sapiens
P62834	RAP1A	0.216538	0.313018		0.50443	98.0671	84.2076	95.2536	125.586	87.0076	109.878	107.491	92.5094	1.16194	Homo sapiens
Q8IZA0	KIAA0319L	0.619779	0.054691		1.26208	86.6258	73.7865	76.1211	136.836	98.631	128	121.156	78.8445	1.53664	Homo sapiens
O95373	IPO7	2.07873	0.00585498		2.23247	35.5152	42.7577	36.5741	140.294	169.727	175.132	161.718	38.2823	4.22434	Homo sapiens
Q96CN7	ISOC1	0.0855554	0.809141		0.0919757	103.958	108.269	78.8801	137.175	66.7035	105.014	102.964	97.0357	1.0611	Homo sapiens
Q96KP4	CNDP2	0.832946	0.0270658		1.56758	64.3518	83.048	68.3252	149.501	127.012	107.761	128.092	71.9083	1.78132	Homo sapiens
Q15274	QPRT	0.425175	0.20222		0.694175	83.1188	92.3566	80.6355	146.371	99.136	98.3826	114.63	85.3703	1.34274	Homo sapiens
P61020	RAB5B	0.30495	0.130457		0.884532	85.8104	81.9114	100.689	127.203	96.6203	107.765	110.53	89.4704	1.23538	Homo sapiens
Q969Q5	RAB24	0.862447	0.224778		0.648246	35.4242	142.091	48.5168	114.522	159.446		136.984	75.3439	1.81812	Homo sapiens
P41252	IARS1	2.10749	0.0119918		1.92111	41.8157	45.0703	26.1208	183.058	176.063	127.872	162.331	37.6689	4.30942	Homo sapiens
P02647	APOA1	-0.475135	0.232489		0.633597	115.987	150.456	82.5162	91.487	90.6414	68.9126	83.6803	116.32	0.719399	Homo sapiens
Q6ZVM7	TOM1L2	0.47787	0.253812		0.595487	81.4053	89.3781	79.9808	149.999	120.855	78.3811	116.412	83.5881	1.39269	Homo sapiens
O14981	BTAF1	4.23546	0.0355236	Imputed	1.44948		6.95535		154.783	155.529	82.7331	131.015	6.95535	18.8366	Homo sapiens
Q5BJH7	YIF1B	1.60134	0.0619603		1.20789	40.9225	49.1454		180.626	134.071	95.2356	136.644	45.034	3.03424	Homo sapiens
Q86SF2	GALNT7	1.76645	0.105986		0.974753	58.2151	41.4797	36.6019	171.298	213.027	79.3784	154.568	45.4322	3.40216	Homo sapiens
P57739	CLDN2	0.12851	0.701822		0.153773	85.2654	82.6087	121.348	89.0971		121.681	105.389	96.4073	1.09316	Homo sapiens
Q8NDI1	EHBP1	-0.165776	0.598498		0.222938	75.012	101.431	137.175	98.1819		88.2007	93.1913	104.539	0.891449	Homo sapiens
Q5H9R7	PPP6R3	0.4567	0.0421601		1.3751	68.5662	87.9899	96.3524	123.431	107.906	115.755	115.697	84.3028	1.3724	Homo sapiens
Q15057	ACAP2	-0.289263	0.562087		0.250197	103.888	131.212	94.8757	145.909	67.7243	56.3919	90.0084	109.992	0.81832	Homo sapiens
P06748	NPM1	0.679758	0.0700822		1.15439	81.7895	79.8529	68.9609	149.928	116.268	103.2	123.132	76.8678	1.60187	Homo sapiens
O60779	SLC19A2	0.947626	0.072592	Imputed	1.13911	97.0371	38.8609	107.574			156.528	156.528	81.1574	1.9287	Homo sapiens
Q13614	MTMR2	1.70039	0.0364632	Imputed	1.43815	37.2106			112.2	152.969	97.6209	120.93	37.2106	3.24988	Homo sapiens
P48637	GSS	0.71884	0.00428108		2.36845	67.6588	86.8644	72.2464	130.312	118.801	124.117	124.41	75.5899	1.64586	Homo sapiens
Q9BV86	NTMT1	1.36461	0.265491		0.575951	42.1497	47.6984	77.981	218.097	184.177	29.8974	144.057	55.9431	2.57506	Homo sapiens
P24666	ACP1	0.657693	0.127814		0.893422	64.361	103.469	64.9488	159.555	101.638	106.029	122.407	77.5928	1.57756	Homo sapiens
P14868	DARS1	2.10569	0.00556636		2.25443	37.5561	43.6252	31.9399	175.512	172.525	138.841	162.293	37.7071	4.30404	Homo sapiens
O15126	SCAMP1	0.416174	0.071075		1.14828	84.5046	101.527	70.9956	125.529	99.8685	117.576	114.324	85.6757	1.33438	Homo sapiens
O43490	PROM1	-0.0192861	0.861917		0.0645346	89.6386	104.446	107.921	90.7687	101.215	106.011	99.3316	100.668	0.986721	Homo sapiens
P00813	ADA	-1.20792	0.000698091		3.15609	138.123	140.584	140.027	54.6969	62.9389	63.6305	60.4221	139.578	0.432892	Homo sapiens
P50120	RBP2	0.436377	0.31501		0.501676	84.2945	81.4258	89.2515	70.7212	129.328	144.979	115.009	84.9906	1.3532	Homo sapiens
Q06033	ITIH3	2.1149	0.169149		0.77173	42.3568	39.2243	30.9558	96.427	110.249	280.787	162.488	37.5123	4.33159	Homo sapiens
Q9H4A4	RNPEP	2.08774	0.0313109		1.5043	39.7336	42.7892	31.7454	192.909	176.38	116.443	161.911	38.0894	4.2508	Homo sapiens
P62140	PPP1CB	2.80393	0.0218287		1.66097	18.4779	34.2316	22.4463	192.692	205.142	127.009	174.948	25.0519	6.98341	Homo sapiens
P08571	CD14	6.14463	0.0126257		1.89875	1.78592	2.88163		128.152	181.803	185.378	165.111	2.33377	70.7484	Homo sapiens
Q14344	GNA13	0.0605763	0.798575		0.0976844	100.766	104.749	88.1876	126.953	78.7221	100.622	102.099	97.9009	1.04288	Homo sapiens
Q6P2E9	EDC4	2.32018	0.0495532		1.30493	30.5314	29.4824	40.0871	219.427	169.431	111.041	166.633	33.367	4.99395	Homo sapiens
P15529-2	CD46	-0.049286	0.809388	Imputed	0.0918434	84.9655	88.5005	129.074	97.4598			97.4598	100.847	0.966414	Homo sapiens
P48047	ATP5PO	0.409899	0.281603		0.550363	87.5136	68.8927	101.26	152.103	100.294	89.9365	114.111	85.8888	1.32859	Homo sapiens
Q8IYB1	MB21D2	1.59219	0.00264695		2.57725	36.9347	50.1306	62.372	136.234	142.652	171.677	150.188	49.8124	3.01506	Homo sapiens
Q86X76	NIT1	1.23449	0.0153887		1.8128	55.0077	64.9019	59.0356	163.119	132.185	125.751	140.352	59.6484	2.35298	Homo sapiens
O14494	PLPP1	-0.104815	0.541225		0.266622	101.978	93.7636	115.152	113.266	92.1664	83.6747	96.369	103.631	0.929924	Homo sapiens
Q6P2Q9	PRPF8	0.528386	0.168347		0.773794	82.523	85.1136	78.032	83.7896	132.866	137.676	118.11	81.8895	1.44231	Homo sapiens
P31949	S100A11	0.599246	0.0367739		1.43446	71.119	80.1191	87.3376	140.025	113.835	107.565	120.475	79.5253	1.51492	Homo sapiens
P11166	SLC2A1	0.236012	0.536105		0.27075	66.3888	89.7507	119.376	96.4843	83.4971	144.503	108.161	91.8387	1.17773	Homo sapiens
O95721	SNAP29	1.19293	0.0226349		1.64522	58.1183	61.0295	63.4358	156.546	145.639	115.231	139.139	60.8612	2.28616	Homo sapiens
Q9UQ49	NEU3	-6.64386	0.0344817	Unique	1.46241	76.4319	88.8731	134.695					100	-100	Homo sapiens
Q8IYJ1	CPNE9	0.0183964	0.94916		0.0226604	111.394	75.2631	111.43	129.15	83.1709	89.5922	100.638	99.3624	1.01283	Homo sapiens
O75063	FAM20B	6.64386	0.00929411	Unique	2.03179				105.758	112.78	81.4615	100		100	Homo sapiens
Q9C0H2	TTYH3	0.0383146	0.904916		0.0433918	86.0082	78.046	131.962	118.255	77.6977	108.031	101.328	98.6722	1.02691	Homo sapiens
Q9BVG4	PBDC1	1.34603	0.0330194		1.48123	53.5346	61.7797	54.0757	146.47	171.242	112.898	143.537	56.4633	2.54212	Homo sapiens
Q96KP1	EXOC2	-0.817763	0.136169		0.865923	84.8691	129.394	168.556	98.6949	64.8617	53.6245	72.3937	127.606	0.567321	Homo sapiens
P84103	SRSF3	1.38434	0.00194395		2.71132	49.9433	67.345	48.8925	126.919	152.852	154.048	144.606	55.3936	2.61053	Homo sapiens
Q8NEB9	PIK3C3	0.971151	0.0370683		1.431	62.5913	72.0534	68.0303	134.987	154.708	107.63	132.442	67.5583	1.9604	Homo sapiens
Q16625	OCLN	-0.521681	0.00301915		2.52012	116.109	124.894	112.653	89.2241	74.9793	82.1398	82.1144	117.886	0.69656	Homo sapiens
Q9BTT6	LRRC1	-0.603202	0.101759		0.992425	102.066	150.303	109.45	75.7644	74.7292	87.6882	79.3939	120.606	0.658292	Homo sapiens
Q8TEX9	IPO4	1.81371	0.0169574		1.77064	42.0296	46.5525	44.2949	172.459	168.798	125.865	155.708	44.2924	3.51545	Homo sapiens
Q9UJX5	ANAPC4	6.64386	0.0222781	Unique	1.65212					94.27	105.73	100		100	Homo sapiens
Q99417	MYCBP	3.41614	0.00151421		2.81981	14.245	16.1275	21.0203	198.13	169.819	180.658	182.869	17.1309	10.6748	Homo sapiens
P43686	PSMC4	3.12062	0.00609206		2.21524	21.3465	22.112	18.4124	157.508	178.886	201.735	179.376	20.6237	8.6976	Homo sapiens
P38919	EIF4A3	3.32556	0.0258632		1.58732	21.2097	22.1884	11.0226	221.709	195.299	128.572	181.86	18.1403	10.0252	Homo sapiens
Q14738	PPP2R5D	1.55596	0.0267352		1.57292	55.3177	54.4727	42.4828	175.299	157.685	114.743	149.242	50.7577	2.94029	Homo sapiens
P61313	RPL15	2.0265	5.66e-05		4.24684	35.0829	40.2753	42.8884	153.594	161.412	166.747	160.584	39.4155	4.07414	Homo sapiens
Q8N183	NDUFAF2	-0.735209	0.124744		0.903982	154.124	120.819	99.8854	69.472	111.984	43.7149	75.0571	124.943	0.600731	Homo sapiens
Q15417	CNN3	-0.632654	0.0599529		1.22219	105.206	144.399	115.138	61.7016	72.5977	100.957	78.4186	121.581	0.644989	Homo sapiens
Q13867	BLMH	0.803667	0.0502696		1.29869	94.2586	72.6543	51.624	144.624	97.5175	139.321	127.154	72.8456	1.74553	Homo sapiens
P81605	DCD	-0.424314	0.719361		0.143053	250.363	49.5334	43.9051	57.6398	60.148	138.411	85.3995	114.601	0.745193	Homo sapiens
Q9NV92	NDFIP2	-1.13527	0.0340082		1.46842	146.257	106.19	159.853	71.9929	55.1354	60.5714	62.5665	137.433	0.45525	Homo sapiens
Q92696	RABGGTA	1.68004	0.0634727		1.19741	57.0085	53.2539	32.4462	198.41	161.904	96.9776	152.43	47.5695	3.20437	Homo sapiens
P35250	RFC2	-0.0104516	0.942054		0.025924	86.5928	101.284	113.21	109.529	91.9501	97.4341	99.6378	100.362	0.992782	Homo sapiens
Q9UL46	PSME2	0.417283	0.316848		0.499149	81.3243	85.1544	90.4354	157.811	91.1087	94.1659	114.362	85.638	1.33541	Homo sapiens
Q13616	CUL1	0.732941	0.0580958		1.23586	70.029	77.3422	78.0212	151.066	111.026	112.515	124.869	75.1308	1.66202	Homo sapiens
Q8N9Z9-5	LMNTD1	0.0477282	0.882449		0.0543105	85.7996	82.5679	126.671	76.2889	99.0212	129.652	101.654	98.346	1.03364	Homo sapiens
Q96TA1	NIBAN2	-0.224758	0.244578		0.611582	90.6933	108.534	124.094	100.607	88.1977	87.8735	92.2262	107.774	0.855738	Homo sapiens
Q8WXX5	DNAJC9	2.22362	0.330263		0.48114	35.6675	43.8075	26.3332	42.4104	85.5359	366.245	164.731	35.2694	4.67064	Homo sapiens
O00567	NOP56	1.93512	0.0314687		1.50212	40.672	46.5811	37.1224	177.353	183.336	114.936	158.541	41.4585	3.8241	Homo sapiens
Q9Y287	ITM2B	0.503752	0.17204		0.764371	104.374	95.0525	48.7233	110.138	107.381	134.331	117.283	82.7165	1.4179	Homo sapiens
Q02790	FKBP4	1.24708	0.00422235		2.37445	54.524	61.2079	62.1197	139.986	128.549	153.614	140.716	59.2838	2.3736	Homo sapiens
Q9NRW3	APOBEC3C	6.64386	0.0301781	Unique	1.52031				115.917	117.431	66.6517	100		100	Homo sapiens
Q99715	COL12A1	2.82583	0.0985625		1.00629	36.0054	25.2564	12.9019	246.42	205.011	74.4058	175.279	24.7213	7.0902	Homo sapiens
O00461	GOLIM4	2.78222	0.0157343		1.80315	25.3325	23.2994	27.5188	212.773	157.977	153.099	174.616	25.3836	6.87911	Homo sapiens
Q96CS7	PLEKHB2	-0.233726	0.590297		0.22893	133.908	121.004	69.3356	105.162	116.851	53.7388	91.9173	108.083	0.850436	Homo sapiens
Q9Y6B6	SAR1B	1.04986	0.0817601		1.08746	61.367	64.5856	69.4659	177.812	115.597	111.172	134.86	65.1395	2.07033	Homo sapiens
Q8IY95	TMEM192	1.24197	0.00654526		2.18407	61.1858	66.3653	50.7438	159.37	137.289	125.047	140.568	59.4316	2.36521	Homo sapiens
Q9NZB2	FAM120A	6.64386	0.0092445	Unique	2.03412				118.035	96.107	85.858	100		100	Homo sapiens
Q9BZK7	TBL1XR1	1.01711	0.0763432		1.11723	53.6068	65.6839	79.1315	142.356	92.7977	166.424	133.859	66.1407	2.02385	Homo sapiens
P53794	SLC5A3	2.83624	0.0412604		1.38447	14.309	26.6963	32.6907	112.077	222.55	191.678	175.435	24.5653	7.14156	Homo sapiens
Q9GZQ8	MAP1LC3B	-0.0937501	0.82675		0.0826259	133.299	118.285	58.1601	124.175	94.4229	71.6584	96.752	103.248	0.937084	Homo sapiens
Q8TF05	PPP4R1	2.05995	0.0356052		1.44849	38.7634	39.4662	37.8307	205.815	153.666	124.459	161.313	38.6868	4.16973	Homo sapiens
Q15021	NCAPD2	2.93976	0.016959		1.7706	24.5301	22.0593	22.592	202.435	191.697	136.687	176.94	23.0605	7.67285	Homo sapiens
B1AK53	ESPN	-0.0398253	0.896942		0.0472356	86.9555	116.508	100.677	80.8978	133.781	81.1807	98.6198	101.38	0.972773	Homo sapiens
Q96P70	IPO9	-0.0328046	0.828726		0.0815888	87.0111	111.308	105.092	94.0782	90.5742	111.937	98.8631	101.137	0.977518	Homo sapiens
O00154-4	ACOT7	1.81442	0.0163142		1.78743	47.3768	45.9564	39.4931	170.932	171.03	125.212	155.725	44.2754	3.51718	Homo sapiens
Q12999	TSPAN31	0.995593	0.0133447		1.87469	55.1872	90.6642	54.5561	116.695	144.374	138.523	133.197	66.8025	1.9939	Homo sapiens
P14618	PKM	1.32609	0.00583737		2.23378	53.6622	64.1102	53.303	154.916	149.411	124.598	142.975	57.0251	2.50722	Homo sapiens
P51798	CLCN7	-0.0162567	0.978746		0.00932988	90.6393	91.0863	119.965	167.801	41.8804	88.6286	99.4366	100.563	0.988795	Homo sapiens
Q9NRV9	HEBP1	-0.481355	0.0986846		1.00575	129.229	92.2089	128.15	92.584	77.2852	80.5424	83.4706	116.529	0.716304	Homo sapiens
Q9Y666	SLC12A7	-0.955324	0.063714		1.19576	117.602	110.421	167.827	95.7944	35.857	72.4986	68.05	131.95	0.515726	Homo sapiens
Q02978	SLC25A11	0.609318	0.0836768	Imputed	1.07739	95.0179	61.1267	109.017		134.838		134.838	88.3873	1.52554	Homo sapiens
P48552	NRIP1	6.64386	0.00439876	Unique	2.35667				101.169		98.8305	100		100	Homo sapiens
Q9UQE7	SMC3	1.15193	0.143004		0.84465	58.8008	77.0096	50.4029	123.514	201.187	89.0859	137.929	62.0711	2.22211	Homo sapiens
Q08334	IL10RB	-1.46018	0.0156659		1.80504	126.206	114.078	162.196	56.5232		40.9969	48.76	134.16	0.363447	Homo sapiens
Q09028	RBBP4	2.06811	0.00738716		2.13152	37.2993	41.3686	36.8641	183.421	146.821	154.226	161.489	38.5107	4.19336	Homo sapiens
Q9BYB4	GNB1L	2.45869	0.0177228		1.75147	26.4964	27.5826		115.779	163.722	166.419	148.64	27.0395	5.49716	Homo sapiens
P50990-2	CCT8	1.8026	0.00302109		2.51984	53.1513	55.4831	25.0411	153.204	178.742	134.379	155.441	44.5585	3.48848	Homo sapiens
Q9Y2B0	CNPY2	0.309495	0.259869		0.585246	77.489		97.4028	123.528	86.7635	114.817	108.369	87.4459	1.23927	Homo sapiens
P12268	IMPDH2	2.10441	0.0118196		1.9274	37.3538	43.01	32.839	151.25	191.958	143.589	162.266	37.7343	4.30022	Homo sapiens
Q9UKM9	RALY	0.539446	0.513657		0.289327	79.055	91.8421	73.6601	196.881	123.817	34.7457	118.481	81.5191	1.45341	Homo sapiens
P50552	VASP	-0.247777	0.523106		0.28141	67.4741	122.794	135.431	102.672	68.1566	103.473	91.4338	108.566	0.842193	Homo sapiens
P0CG38	POTEI	-6.64386	0.0780181	Unique	1.1078	50.6837	102.042	147.274					100	-100	Homo sapiens
Q6ZUT9	DENND5B	-6.64386	0.0342674	Unique	1.46512	66.5862	127.186	106.228					100	-100	Homo sapiens
Q9Y6K5	OAS3	6.64386	0.106024	Unique	0.974597				115.907	84.0934		100		100	Homo sapiens
P53621	COPA	2.32034	0.0168432		1.77357	34.6826	35.3567	30.0525	186.647	182.288	130.973	166.636	33.3639	4.99449	Homo sapiens
P07437	TUBB	1.70505	0.00434353		2.36216	50.28	49.8946	40.6571	134.202	159.93	165.037	153.056	46.9439	3.2604	Homo sapiens
Q14019	COTL1	0.287029	0.0779638		1.10811	80.0836	95.6863	94.4851	111.285	97.9795	120.48	109.915	90.085	1.22012	Homo sapiens
P30419	NMT1	2.34487	0.0209873		1.67804	29.483	32.5012	36.6975	200.561	170.018	130.739	167.106	32.8939	5.08016	Homo sapiens
Q9P289	STK26	-0.0372664	0.900813		0.0453656	67.4737	108.769	127.632	86.9503	104.662	104.514	98.7085	101.291	0.9745	Homo sapiens
P84157-2	MXRA7	-0.363714	0.224768		0.648265	83.3478	116.803	129.206	93.5154		77.1271	85.3213	109.786	0.777161	Homo sapiens
Q9BWF3	RBM4	1.58451	0.0473193		1.32496	47.4661	55.2023	47.367	186.955	155.114	107.896	149.988	50.0118	2.99906	Homo sapiens
Q9NR46	SH3GLB2	-6.64386	0.00608917	Unique	2.21544	87.3824	97.6157	115.002					100	-100	Homo sapiens
Q9BTE3	MCMBP	6.64386	0.143169	Unique	0.84415				59.6943	178.816	61.4894	100		100	Homo sapiens
P53602	MVD	0.551161	0.0529589		1.27606	69.4485	93.0879	80.8452	139.255	115.425	101.939	118.873	81.1272	1.46526	Homo sapiens
Q16651	PRSS8	0.604431	0.0256258		1.59132	69.3503	71.023	97.6861	131.834	119.587	110.52	120.647	79.3532	1.52038	Homo sapiens
P83881	RPL36A	1.23705	0.065204		1.18573	51.9359	65.2434	61.5432	100.428	142.672	178.178	140.426	59.5742	2.35716	Homo sapiens
Q5T2E6	ARMH3	1.02159	0.102544		0.989088		46.1969	77.4054	139.834	122.524	114.04	125.466	61.8012	2.03015	Homo sapiens
P56199	ITGA1	-0.534591	0.259123		0.586494	120.941	115.219	118.796	127.841	66.3624	50.841	81.6816	118.318	0.690354	Homo sapiens
P25054	APC	0.309509	0.149953		0.824046	69.7959	100.934	97.2122	118.176	107.263	106.618	110.686	89.3142	1.23929	Homo sapiens
Q9UHX1	PUF60	0.968933	0.0165569		1.78102	61.9913	64.7505	76.1395	154.136	121.128	121.855	132.373	67.6271	1.95739	Homo sapiens
Q7L014	DDX46	2.01661	0.0699383		1.15529	42.4725	44.4707	31.9551	197.208	191.867	92.0276	160.367	39.6328	4.04633	Homo sapiens
Q8WTW3	COG1	2.97821	0.0411675		1.38545	14.8249	24.1764		124.908	211.984	124.107	153.666	19.5006	7.88006	Homo sapiens
Q96FZ7	CHMP6	0.233559	0.657826		0.181889	99.8367	70.4519	105.481	158.451	53.2697	112.511	108.077	91.9231	1.17573	Homo sapiens
Q9NYU2	UGGT1	1.40463	0.3271		0.48532	46.1363		63.528	197.292	93.0438		145.168	54.8321	2.6475	Homo sapiens
O95445	APOM	-0.400918	0.215311		0.666933	89.0636	112.669	139.685	64.4426	103.293	90.8466	86.194	113.806	0.757376	Homo sapiens
Q9HD15	SRA1	1.8824	0.000127945		3.89298	44.8696	44.1176	39.0296	163.67	150.768	157.545	157.328	42.6722	3.68689	Homo sapiens
Q96C19	EFHD2	-0.546587	0.442349		0.354234	70.7315	170.518	114.91	65.0398	33.9349	144.866	81.2801	118.72	0.684638	Homo sapiens
P46934-4	NEDD4	-1.4466	0.0410265		1.38694	154.72	157.236	126.998	36.9996	99.2051	24.841	53.6819	146.318	0.366885	Homo sapiens
Q9Y3B3	TMED7	2.50168	8.93e-05		4.04896	32.302	35.6658	22.076	172.066	171.981	165.909	169.985	30.0146	5.66343	Homo sapiens
P08754	GNAI3	-0.165104	0.572181		0.242466	85.2042	95.9856	135.958	101.674	74.7139	106.465	94.2842	105.716	0.891865	Homo sapiens
P55010	EIF5	1.64735	0.00179478		2.74599	55.9287	59.2774	29.9816	161.755	161.991	131.066	151.604	48.3959	3.13258	Homo sapiens
Q9BQE3	TUBA1C	1.90501	0.0762898		1.11753	61.2377	43.9612	21.2472	103.847	141.784	227.923	157.851	42.1487	3.74511	Homo sapiens
Q13610	PWP1	1.73763	0.0438663		1.35787	39.6678	43.6337		180.413	109.569	126.717	138.899	41.6508	3.33486	Homo sapiens
Q96BD0	SLCO4A1	0.236588	0.506735		0.295219	91.379	97.1559	86.9216	131.02	67.5842	125.94	108.181	91.8188	1.1782	Homo sapiens
P61916	NPC2	-0.0387581	0.883296		0.0538936	95.3428	130.098	77.7742	104.507	92.2779		98.3925	101.072	0.973493	Homo sapiens
P07108	DBI	0.258013	0.246515		0.608157	97.7593	104.354	71.1322	93.0211	113.363	120.371	108.918	91.0817	1.19583	Homo sapiens
P51580	TPMT	0.580769	0.453009		0.343893	98.539	111.618	30.2612	194.685	104.902	59.9936	119.86	80.1396	1.49565	Homo sapiens
Q9H5V8	CDCP1	-0.187068	0.116079		0.935246	97.8097	109.105	112.508	99.7286	84.3055	96.5432	93.5258	106.474	0.878389	Homo sapiens
Q5JVF3	PCID2	3.92346	0.0311141		1.50704	16.3958	11.1376	9.5648	236.65	198.493	127.759	187.634	12.3661	15.1733	Homo sapiens
P50135	HNMT	-0.633495	0.161309		0.792341	111.833	134.024	118.971	57.3214	58.3534	119.498	78.3908	121.609	0.644613	Homo sapiens
P29992	GNA11	-0.556181	0.0935535		1.02894	112.473	113.26	131.389	108.196	63.2549	71.4272	80.9595	119.041	0.6801	Homo sapiens
P55085	F2RL1	0.288009	0.565473		0.247588	60.0779	125.012	85.0641	149.611	62.9137	117.321	109.949	90.0514	1.22095	Homo sapiens
Q9UK41	VPS28	0.0697791	0.627351		0.202489	107.104	94.3641	91.2778	113.468	106.127	87.6593	102.418	97.5821	1.04956	Homo sapiens
Q15008	PSMD6	2.06232	0.00613368		2.21228	44.682	44.6563	26.5687	172.766	178.336	132.991	161.364	38.6357	4.17657	Homo sapiens
Q9BXP5	SRRT	1.55993	0.0296851		1.52746	47.7992	54.285	49.876	167.169	167.048	113.823	149.347	50.6534	2.9484	Homo sapiens
O60256	PRPSAP2	-0.287948	0.544177		0.26426	94.5993	114.667	120.574	132.911	97.2763	39.9734	90.0535	109.947	0.819066	Homo sapiens
Q08174	PCDH1	-1.65225	0.130853	Imputed	0.883216	88.7939	85.7709	187.083			38.352	38.352	120.549	0.318144	Homo sapiens
Q6P1N9	TATDN1	1.31523	0.00822779		2.08472	50.2819	69.8636	51.8522	118.69	151.636	157.676	142.667	57.3326	2.48842	Homo sapiens
P15328	FOLR1	0.967475	0.0146449		1.83431	62.9678	55.4987	84.5507	129.994	112.85	154.139	132.328	67.6724	1.95541	Homo sapiens
P20042	EIF2S2	1.34571	0.0115101		1.93892	57.7326	57.794	53.8909	162.108	128.55	139.924	143.528	56.4725	2.54155	Homo sapiens
Q15003	NCAPH	1.7411	0.154816		0.810183		42.7931	40.3412	151.817	57.891	207.158	138.955	41.5671	3.34291	Homo sapiens
Q13363	CTBP1	6.64386	0.0339339	Unique	1.46937				128.935	103.064	68.001	100		100	Homo sapiens
O14495	PLPP3	-0.676651	0.190204		0.720781	80.5987	134.531	153.961	96.4302	38.6779	95.8011	76.9697	123.03	0.625616	Homo sapiens
Q9BRY0	SLC39A3	1.27305	0.0127856		1.89328	64.702	44.914	65.991	146.58	115.733	162.08	141.464	58.5357	2.41672	Homo sapiens
Q9UNZ2	NSFL1C	0.751355	0.0313668		1.50353	70.0923	75.2406	78.2662	138.982	105.75	131.668	125.467	74.533	1.68337	Homo sapiens
Q9BQ52	ELAC2	6.64386	0.065934	Unique	1.18089				146.071	94.9694	58.9597	100		100	Homo sapiens
Q5TDH0	DDI2	0.12182	0.801214		0.0962517	82.9281	88.2502	116.163	144.927	118.126	49.6059	104.219	95.7806	1.08811	Homo sapiens
P52848	NDST1	2.9809	0.0217117		1.66331	23.9032	20.6221	22.93	143.808	166.476	222.26	177.515	22.4851	7.89478	Homo sapiens
P84085	ARF5	1.42271	0.0686101		1.16361	57.0955	53.2515	52.6569	194.933	131.231	110.832	145.665	54.3346	2.68089	Homo sapiens
Q14839	CHD4	2.30183	0.0698897		1.15559	19.8429	39.7077		170.426	192.03	77.9932	146.816	29.7753	4.93081	Homo sapiens
P62826	RAN	2.06694	0.0422897		1.37377	37.393	40.5915	37.6228	202.88	168.495	113.018	161.464	38.5358	4.18998	Homo sapiens
O15400	STX7	0.131397	0.552351		0.257784	83.8297	88.7536	113.764	122.759	86.2818	104.611	104.551	95.4493	1.09535	Homo sapiens
P02749	APOH	-6.64386	0.0308701	Unique	1.51046	106.897	125.071	68.0323					100	-100	Homo sapiens
P68371	TUBB4B	1.64213	0.00363292		2.43974	52.4005	56.1238	37.0625	168.466	155.289	130.657	151.471	48.5289	3.12125	Homo sapiens
O15173	PGRMC2	0.509761	0.0812814		1.09001	88.6889	82.2713	76.5835	140.099	108.94	103.417	117.485	82.5146	1.42381	Homo sapiens
P54803	GALC	1.75436	0.0530018		1.27571	16.4887	108.089	12.6037	152.454	184.84	125.524	154.273	45.7272	3.37376	Homo sapiens
P37268	FDFT1	0.126997	0.768786		0.114194	74.9386	121.538	90.3278	62.818	145.363	105.014	104.399	95.6015	1.09202	Homo sapiens
Q9UGH3	SLC23A2	-0.82791	0.260039		0.584962	121.436	90.0508	152.001	40.5351	95.9774		68.2563	121.162	0.563345	Homo sapiens
Q99798	ACO2	1.1887	0.163893		0.78544	58.9236	61.6867	62.3458	191.997	155.294	69.7527	139.015	60.9854	2.27947	Homo sapiens
P50454	SERPINH1	1.45658	0.00570517		2.24373	55.9337	64.903	39.3957	148.226	144.858	146.685	146.589	53.4108	2.74456	Homo sapiens
P50395	GDI2	0.176182	0.24024		0.619355	88.2658	92.2444	101.195	112.659	91.2944	114.342	106.098	93.9016	1.12989	Homo sapiens
Q9Y2H5	PLEKHA6	-0.225129	0.505203		0.296534	73.9042	107.513	136.984	82.5436		99.0552	90.7994	106.134	0.855518	Homo sapiens
Q9UBQ0-2	VPS29	1.24101	0.0285652		1.54416	59.6137	61.4044	57.3604	168.735	129.159	123.727	140.541	59.4595	2.36364	Homo sapiens
Q13838	DDX39B	1.72996	0.00114468		2.94132	50.9441	59.62	28.415	143.977	166.331	150.713	153.674	46.3264	3.3172	Homo sapiens
Q6FI81	CIAPIN1	-0.953663	0.035127		1.45436	103.516	146.192	145.986	72.092	73.6881	58.5251	68.1017	131.898	0.51632	Homo sapiens
Q96A22	C11orf52	-0.888625	0.0387858		1.41133	120.592	155.55	113.435	74.3567	93.1369	42.9285	70.1407	129.859	0.540129	Homo sapiens
P05162	LGALS2	-0.295683	0.436028		0.360486	85.6105	120.836	124.189	77.3202	128.184	63.8603	89.7881	110.212	0.814686	Homo sapiens
Q92544	TM9SF4	3.095	0.00538695		2.26866	17.5401	24.1281	21.1948	184.991	154.937	197.209	179.046	20.9544	8.54455	Homo sapiens
O75643	SNRNP200	2.55125	0.0230962		1.63646	32.9389	36.2729	18.2336	189.676	199.903	122.975	170.852	29.1484	5.86143	Homo sapiens
Q92536	SLC7A6	1.34587	0.0522796		1.28167	65.3692	52.8581	51.1764	129.028	115.138	186.43	143.532	56.4679	2.54183	Homo sapiens
Q96RS6	NUDCD1	2.23047	0.0132281		1.8785	35.2547	35.9	34.2403	189.456	167.794	137.355	164.868	35.1317	4.69287	Homo sapiens
Q15084	PDIA6	1.33296	0.00249594		2.60277	54.1397	74.1837	42.1703	160.186	132.762	136.558	143.169	56.8313	2.51919	Homo sapiens
Q14642	INPP5A	0.4705	0.211154		0.675401	65.7902	93.281	92.4389	149.056	113.026	86.4078	116.163	83.8367	1.38559	Homo sapiens
Q7Z3U7	MON2	2.77672	0.00174645		2.75784	18.8641	28.8836	28.6572	164.407	165.708	193.48	174.532	25.4683	6.8529	Homo sapiens
Q08345	DDR1	-0.321427	0.0711601		1.14776	125.016	105.472	102.794	93.5582	77.8778	95.282	88.906	111.094	0.800278	Homo sapiens
P02649	APOE	1.19852	0.0545768		1.26299	60.7165	64.6195	56.7557	164.088	152.976	100.844	139.303	60.6972	2.29504	Homo sapiens
P14543	NID1	0.0320622	0.777247		0.109441	108.469	86.6118	101.586	98.4501	107.272	97.611	101.111	98.8889	1.02247	Homo sapiens
Q9NP79	VTA1	0.317488	0.375692		0.425168	95.5575	91.8236	79.7415	144.692	110.573	77.6117	110.959	89.0409	1.24616	Homo sapiens
P21860	ERBB3	-1.27883	0.0713198		1.14679	102.242	134.957	187.692	60.8146	67.5868	46.7083	58.3699	141.63	0.412129	Homo sapiens
Q05048	CSTF1	1.77796	0.0765267		1.11619	44.4389	52.3008	38.7186	89.4389	186.924	188.179	154.847	45.1528	3.4294	Homo sapiens
P40222	TXLNA	1.14979	0.000670339		3.17371	69.4775	65.2367	51.6894	131.065	142.479	140.053	137.865	62.1345	2.21882	Homo sapiens
P25398	RPS12	1.45227	0.00110131		2.95809	61.005	62.3759	37.2023	156.277	134.187	148.952	146.472	53.5278	2.73638	Homo sapiens
Q03405	PLAUR	-6.64386	0.0151961	Unique	1.81827	82.7397	94.6811	122.579					100	-100	Homo sapiens
Q92598	HSPH1	0.989145	0.00110829		2.95535	68.2242	72.7164	60.0639	136.503	122.169	140.324	132.999	67.0015	1.98501	Homo sapiens
P78527	PRKDC	2.22547	0.0287884		1.54078	39.4406	33.1222	33.1336	188.941	186.212	119.15	164.768	35.2321	4.67664	Homo sapiens
Q13464	ROCK1	-0.473786	0.222405		0.652856	101.017	123.689	124.117	121.369	69.234	60.5748	83.7258	116.274	0.720073	Homo sapiens
Q01082	SPTBN1	0.526415	0.0189784		1.72174	72.3433	79.4752	94.0483	122.741	117.208	114.184	118.044	81.9556	1.44035	Homo sapiens
O95716	RAB3D	0.840793	0.0162523		1.78908	59.7348	86.6711	68.5681	126.649	131.373	127.004	128.342	71.658	1.79103	Homo sapiens
P10398	ARAF	0.103776	0.306195		0.514003	94.0547	105.013	90.1471	110.252	95.7758	104.757	103.595	96.405	1.07458	Homo sapiens
P56537	EIF6	0.547088	0.0504295		1.29732	74.4027	86.1887	83.1987	135.266	119.96	100.984	118.737	81.2634	1.46113	Homo sapiens
Q13418	ILK	0.719072	0.188763		0.724084	58.1524	79.0284	89.5661	172.274	116.477	84.5017	124.418	75.5823	1.64612	Homo sapiens
P04920	SLC4A2	-0.0241859	0.95397		0.0204654	136.132	98.9459	67.4371	135.898	87.0554	74.5316	99.1618	100.838	0.983375	Homo sapiens
Q09327	MGAT3	2.79932	0.0554115		1.2564	27.1535	22.4397	25.773	107.151	233.998	183.485	174.878	25.1221	6.96113	Homo sapiens
Q8NC54	KCT2	1.10676	0.00752548		2.12347	66.5391	61.8122	61.9062	130.158	128.513	151.072	136.581	63.4192	2.15362	Homo sapiens
Q9UPN7	PPP6R1	1.72235	0.0807829		1.09268	53.3955	48.8402	37.3076	202.387	167.577	90.4923	153.486	46.5144	3.29974	Homo sapiens
P62750	RPL23A	1.52721	0.00672848		2.17208	48.6832	58.4015	47.4632	169.421	137.01	139.021	148.484	51.516	2.88229	Homo sapiens
P00387	CYB5R3	0.726048	0.0808969		1.09207	81.8002	74.7955	69.4695	146.433	133.178	94.3235	124.645	75.3551	1.6541	Homo sapiens
P52272	HNRNPM	2.44065	0.0468019		1.32974	32.9725	37.426	22.9306	182.332	215.83	108.509	168.89	31.1097	5.42886	Homo sapiens
O95602	POLR1A	2.43518	0.139212		0.856324		22.4643	32.4054	175.656	219.592	49.8822	148.377	27.4348	5.40833	Homo sapiens
Q8NFH3	NUP43	3.12039	0.0226048		1.6458	11.6819	23.9195		133.853	201.698	128.847	154.8	17.8007	8.69625	Homo sapiens
P16144	ITGB4	0.515249	0.373184		0.428078	57.2887	67.2895	122.413	168.913	71.0859	113.01	117.67	82.3303	1.42924	Homo sapiens
O60502	OGA	-0.598148	0.0681659		1.16643	95.6219	132.728	132.965	77.8137	87.7239	73.1476	79.5617	120.438	0.660602	Homo sapiens
Q14558	PRPSAP1	0.878564	0.256491		0.590928	61.2253		79.692		157.34	101.742	129.541	70.4586	1.83854	Homo sapiens
Q2TAY7	SMU1	1.73863	0.0548238		1.26103	59.0551	53.22	26.0638	190.225	175.936	95.4994	153.887	46.113	3.33718	Homo sapiens
Q9NUY8	TBC1D23	1.09087	0.0534679		1.27191	59.6509	69.8947	62.1465	107.154	169.25	131.904	136.103	63.8974	2.13002	Homo sapiens
Q16543	CDC37	0.750251	0.181304		0.741593	45.4261	80.3827	97.8977	108.412	91.8152	176.066	125.431	74.5688	1.68209	Homo sapiens
Q7Z406	MYH14	-0.0241476	0.837438		0.0770473	87.0233	109.293	106.195	103.653	95.8096	98.0266	99.1631	100.837	0.983401	Homo sapiens
O75167	PHACTR2	0.38196	0.0290049	Imputed	1.53753	85.9369	90.5161	102.415			121.132	121.132	92.956	1.30311	Homo sapiens
P61956	SUMO2	0.243378	0.370169		0.4316	86.1069	90.2281	98.4202	137.458	90.4024	97.384	108.415	91.5851	1.18376	Homo sapiens
P06400	RB1	0.569029	0.211804		0.674066	53.8714	67.5177	120.203	144.696	88.7989	124.913	119.469	80.5307	1.48352	Homo sapiens
Q96IJ6	GMPPA	0.877438	0.0903746		1.04395	66.6088	79.9617	64.9123	159.169	137.727	91.6219	129.506	70.4943	1.83711	Homo sapiens
O60826	CCDC22	2.88575	0.0705103		1.15175	27.0569	25.0127	19.4364	251.155	174.702	102.637	176.165	23.8354	7.3909	Homo sapiens
Q9UHD2	TBK1	1.74695	0.0489612		1.31015	42.3268	40.5269		154.405	167.974	94.7673	139.049	41.4268	3.35649	Homo sapiens
O60888	CUTA	-6.64386	0.00124663	Unique	2.90426	102.05	97.9498						100	-100	Homo sapiens
P40925	MDH1	0.280219	0.212659		0.672316	80.4619	91.6114	98.8829	131.529	98.2579	99.2564	109.681	90.3188	1.21438	Homo sapiens
Q9H3U5	MFSD1	-0.14143	0.648341		0.188196	104.646	75.1917	134.856	86.9153	85.4584	112.933	95.1023	104.898	0.90662	Homo sapiens
P35606	COPB2	2.2853	0.00651172		2.1863	35.5733	42.0653	24.4949	183.38	177.295	137.191	165.956	34.0445	4.87466	Homo sapiens
Q685J3	MUC17	-1.80248	0.0179745		1.74534	185.202	161.139	119.975	45.4367	56.7193	31.5278	44.5613	155.439	0.286681	Homo sapiens
P35613	BSG	0.0748625	0.853521		0.0687857	70.0539	119.504	102.661	79.5112	82.3008	145.97	102.594	97.406	1.05326	Homo sapiens
Q99613	EIF3C	2.53428	1.17e-05		4.93286	32.8864	33.0545	22.3869	164.395	177.571	169.706	170.557	29.4426	5.79288	Homo sapiens
Q8TCT9	HM13	0.748646	0.121276		0.916226	80.4469	80.6517	62.764	162.31	121.938	91.889	125.379	74.6209	1.68021	Homo sapiens
P00505	GOT2	0.85022	0.101738		0.992516	77.7068	79.3433	57.0235	161.53	135.349	89.048	128.642	71.3578	1.80278	Homo sapiens
P39748	FEN1	1.89087	0.0765117		1.11627	43.2852	44.239	39.9022	166.718	211.013	94.843	157.524	42.4755	3.7086	Homo sapiens
Q9NQW7-3	XPNPEP1	1.20797	0.0847667		1.07177	75.3114	54.8407	51.1097	182.508	144.258	91.9727	139.579	60.4206	2.31013	Homo sapiens
Q969R2	OSBP2	1.83496	0.00425748		2.37085	46.9592	36.7229	47.6776	163.295	136.016	169.329	156.213	43.7866	3.56761	Homo sapiens
P34896	SHMT1	1.69479	0.0102502		1.98927	44.5707	54.6805	42.3487	167.903	163.741	126.756	152.8	47.2	3.23729	Homo sapiens
P23284	PPIB	0.985588	0.0388462		1.41065	62.9071	72.6267	65.8003	161.064	121.621	115.981	132.889	67.1114	1.98012	Homo sapiens
P01116-2	KRAS	-0.253111	0.261914		0.581842	95.1288	122.011	109.11	78.0467	83.3067	112.397	91.2503	108.75	0.839085	Homo sapiens
Q15125	EBP	1.07076	0.0300676		1.5219	57.7704	59.6919	76.0524	152.132	105.252	149.101	135.495	64.5049	2.10054	Homo sapiens
O43148	RNMT	6.64386	0.00247545	Unique	2.60635				96.9531	103.047		100		100	Homo sapiens
Q05707	COL14A1	-0.363669	0.38297		0.416836	97.6889	83.2286	156.695	82.0192	78.3888	101.98	87.4625	112.537	0.777186	Homo sapiens
P31641	SLC6A6	-0.000309735	0.998686		0.000570882	80.5628	105.389	114.081	92.2197	94.0899	113.658	99.9893	100.011	0.999785	Homo sapiens
Q9BX40	LSM14B	0.633948	0.227913		0.642232		55.6917	94.5619	133.3	94.377	122.069	116.582	75.1268	1.55181	Homo sapiens
P35611	ADD1	0.251143	0.284814		0.545438	87.5999	92.9646	93.3894	132.29	100.986	92.7695	108.682	91.318	1.19015	Homo sapiens
P78330	PSPH	0.835395	0.0372944		1.42836	72.4153	72.4551	70.6201	146.574	130.176	107.76	128.17	71.8302	1.78435	Homo sapiens
P36915	GNL1	1.15338	0.0327295		1.48506	61.5067	64.0572	60.5203	164.446	133.75	115.72	137.972	62.028	2.22435	Homo sapiens
O75083	WDR1	1.00243	0.00445941		2.35072	57.0763	69.0683	73.6311	149.776	125.863	124.586	133.408	66.5919	2.00337	Homo sapiens
P61158	ACTR3	-0.0974511	0.577228		0.238652	83.3687	114.394	112.366	91.6279	102.802	95.4415	96.6239	103.376	0.934683	Homo sapiens
P52294	KPNA1	1.22586	0.000592378		3.2274	50.6454	59.112	69.94	137.16	147.519	135.624	140.101	59.8991	2.33895	Homo sapiens
Q8NFH4	NUP37	1.31421	0.0446373		1.3503	42.4989	63.2094		164.349	135.001	94.942	131.431	52.8542	2.48666	Homo sapiens
Q5SSJ5	HP1BP3	1.7364	0.0153098		1.81503	53.0592	35.4973	49.9465	169.79	170.851	120.856	153.832	46.1677	3.33204	Homo sapiens
P02766	TTR	-1.56448	0.275275	Imputed	0.560233	81.1767	225.858	52.4512		40.5141		40.5141	119.829	0.3381	Homo sapiens
P30876	POLR2B	3.37065	0.0197005		1.70552	24.2326	14.1623	14.4991	180.61	225.487	141.009	182.369	17.6313	10.3434	Homo sapiens
Q6UXN9	WDR82	1.97524	0.0341259		1.46692	96.9051	14.8248	9.92615	134.973	182.858	160.513	159.448	40.552	3.93194	Homo sapiens
Q52LJ0	FAM98B	3.33545	0.0250098		1.60189	14.9848	15.9918		148.428	199.059	121.537	156.341	15.4883	10.0942	Homo sapiens
P15260	IFNGR1	-0.195214	0.23902		0.621566	112.523	101.605	106.138	109.517	87.6967	82.5206	93.2447	106.755	0.873443	Homo sapiens
O94832	MYO1D	-0.260188	0.096224		1.01672	96.2278	115.909	114.843	90.8115	87.8215	94.3878	91.0069	108.993	0.834979	Homo sapiens
Q9NVE7	PANK4	1.60495	0.00565695	Imputed	2.24742	56.4542	55.4532	86.7069	201.386			201.386	66.2048	3.04186	Homo sapiens
Q8N1G4	LRRC47	1.5085	0.0017698		2.75208	52.0244	67.7975	36.2194	129.908	154.065	159.985	147.986	52.0138	2.84514	Homo sapiens
Q9UGV2	NDRG3	0.190153	0.0996894		1.00135	102.813	88.196	89.2489	114.218	101.544	103.98	106.581	93.4193	1.14088	Homo sapiens
Q9Y6M5	SLC30A1	0.152284	0.619236		0.208144	100.478	93.011	90.6921	140.395	80.747	94.6764	105.273	94.7271	1.11133	Homo sapiens
Q9UI30	TRMT112	1.69411	0.0403684		1.39396	41.827	55.1384	44.6851	164.183	185.499	108.668	152.783	47.2168	3.23578	Homo sapiens
P36551	CPOX	-6.64386	0.040273	Unique	1.39499	75.6535	86.431	137.916					100	-100	Homo sapiens
Q13442	PDAP1	0.826376	0.0587893		1.2307	39.7189	80.691	95.9446	138.181	107.663	137.801	127.882	72.1182	1.77323	Homo sapiens
O43852	CALU	-0.255223	0.447764		0.348951	110.981	117.032	98.4547	128.132	68.1514	77.2496	91.1776	108.822	0.837857	Homo sapiens
P52788	SMS	1.03615	0.00535551		2.2712	62.9335	72.3469	61.393	149.334	123.155	130.838	134.442	65.5578	2.05074	Homo sapiens
Q14152	EIF3A	2.23188	0.00274797		2.56099	36.3416	40.8603	28.1084	179.089	170.508	145.093	164.897	35.1034	4.69745	Homo sapiens
P42574	CASP3	0.22904	0.884004		0.0535456	57.0965	157.811	65.7752	195.389	23.9277		109.659	93.561	1.17205	Homo sapiens
Q96SU4	OSBPL9	0.808963	0.203424		0.691598	59.2819	68.332	90.4132	171.009	69.8942	141.07	127.324	72.6757	1.75195	Homo sapiens
P24928	POLR2A	3.38021	0.0327673		1.48456	11.0356	24.5608	16.9786	240.446	174.564	132.415	182.475	17.525	10.4123	Homo sapiens
Q9BZV2	SLC19A3	-0.519992	0.451986		0.344875	93.2661	91.2721	168.949	75.4012	27.0548	144.057	82.171	117.829	0.697376	Homo sapiens
Q7L5D6	GET4	2.53058	0.14211		0.847376	31.0643	20.6576		208.474	195.368	44.4364	149.426	25.861	5.77806	Homo sapiens
P25815	S100P	-0.0823443	0.855004		0.068032	65.8793	86.1939	154.735	103.482	89.71		96.5958	102.269	0.944522	Homo sapiens
Q92879	CELF1	2.40763	0.0256498		1.59092	37.675	42.2885	15.1836	210.138	174.319	120.396	168.284	31.7157	5.30602	Homo sapiens
Q9NV96	TMEM30A	-0.0203509	0.915672		0.03826	99.1687	93.1005	109.847	98.9117	80.192	118.78	99.2947	100.705	0.985993	Homo sapiens
Q96DH6	MSI2	6.64386	0.000420215	Unique	3.37653				97.3116	108.009	94.6796	100		100	Homo sapiens
Q9NZD2	GLTP	-6.64386	0.001692	Unique	2.7716	92.7139	96.3984	110.888					100	-100	Homo sapiens
P40189	IL6ST	2.12199	0.0408779		1.38851	38.5671	44.9817	28.5391	201.506	176.481	109.926	162.637	37.3626	4.35294	Homo sapiens
Q9H269	VPS16	2.26563	0.0157449		1.80286	37.9547		22.9246	163.629	166.421	109.071	146.374	30.4396	4.80865	Homo sapiens
Q70CQ2	USP34	1.0406	0.0944726		1.02469	56.1074	58.8773	81.2809	175.714	137.157	90.8633	134.578	65.4219	2.05708	Homo sapiens
Q13151	HNRNPA0	2.83952	0.0148206		1.82913	28.4406	29.3923	15.7164	177.205	210.229	139.017	175.484	24.5164	7.1578	Homo sapiens
Q9BSQ5	CCM2	-6.64386	0.00603709	Unique	2.21917	113.348	100.985	85.6668					100	-100	Homo sapiens
P30043	BLVRB	0.529329	0.00829615		2.08112	85.3952	86.0131	74.1654	112.544	129.349	112.533	118.142	81.8579	1.44326	Homo sapiens
Q96HC4	PDLIM5	0.634692	0.0418375		1.37843	63.6031	73.8991	97.5517	117.556	105.598	141.792	121.649	78.3513	1.55261	Homo sapiens
P30405	PPIF	0.479665	0.229316		0.639566	78.7233	86.9625	84.8968	131.351	139.967	78.0993	116.472	83.5275	1.39442	Homo sapiens
P09668	CTSH	2.79493	0.087753		1.05674	27.4278	29.7833	18.3562	237.719	205.58	81.1341	174.811	25.1891	6.93995	Homo sapiens
O60513	B4GALT4	2.65066	0.00178836		2.74755	21.2818	53.3576	7.78327	166.503	189.095	161.98	172.526	27.4742	6.27955	Homo sapiens
P61619	SEC61A1	1.56784	0.000439073	Imputed	3.35746	71.1439	69.1981	60.8447			198.813	198.813	67.0623	2.96461	Homo sapiens
Q7L7X3	TAOK1	-0.749034	0.0764384		1.11669	100.001	127.39	148.784	71.9319	103.439	48.4536	74.6083	125.392	0.595002	Homo sapiens
Q96C23	GALM	1.04018	0.140776		0.851471	68.7668	78.6301	48.9068	194.61	110.594	98.4921	134.565	65.4345	2.05649	Homo sapiens
Q93050-1	ATP6V0A1	0.0685013	0.810758		0.0911089	127.589	84.4677	80.8222	122.194	85.5319	99.3945	102.374	97.6264	1.04863	Homo sapiens
Q9NZW5	PALS2	-0.27442	0.586581		0.231672	73.5096	91.6301	163.307	85.0002	67.2803	119.273	90.5179	109.482	0.826783	Homo sapiens
Q53SF7	COBLL1	-3.6013	0.0068409		2.16489	178.295	165.412	130.258		16.7167	9.31817	13.0174	157.988	0.082395	Homo sapiens
Q9Y508	RNF114	1.10243	0.00410332		2.38686	51.6255	71.8728	67.1496	153.256	122.249	133.847	136.451	63.5493	2.14716	Homo sapiens
A0AV96	RBM47	2.99986	0.0263541		1.57915		22.1373	16.3278	188.649	162.416	110.469	153.845	19.2325	7.99921	Homo sapiens
A2RU67	FAM234B	1.27618	0.0677133		1.16933	45.3113	69.6461	60.3804	175.662	93.8135	155.187	141.554	58.446	2.42196	Homo sapiens
Q9H4G4	GLIPR2	-6.64386	0.00674124	Unique	2.17126	84.2905	103.004	112.706					100	-100	Homo sapiens
O75131	CPNE3	0.295021	0.1014		0.993961	99.8994	94.7313	74.8018	116.469	107.92	106.179	110.189	89.8108	1.2269	Homo sapiens
P48960	ADGRE5	0.176795	0.629543		0.200974	82.4414	83.9319	115.268	104.342	71.9937	142.023	106.12	93.8804	1.13037	Homo sapiens
P62070	RRAS2	0.256428	0.406613		0.390818	85.953	92.4855	94.9702	91.8247	91.9231	142.844	108.864	91.1362	1.19452	Homo sapiens
P67775	PPP2CA	1.6643	0.00322724		2.49117	36.6966	67.4915	39.7103	143.455	157.912	154.734	152.034	47.9662	3.16961	Homo sapiens
Q96IR7	HPDL	1.87525	0.250705		0.600838	40.6995	44.9785		204.784	109.538		157.161	42.839	3.66864	Homo sapiens
Q5QNW6	H2BC18	2.70884	0.0829048		1.08142	29.9493	17.0682	32.5798	136.674	119.496	264.232	173.468	26.5324	6.53795	Homo sapiens
Q9Y3Q0	NAALAD2	0.130118	0.451328		0.345508	105.368	96.7247	84.3881	92.1375	121.452	99.9296	104.506	95.4935	1.09438	Homo sapiens
Q9Y5X9	LIPG	2.82289	0.0233123		1.63241	28.694	27.9953	17.6071	183.365	212.836	129.502	175.235	24.7655	7.07576	Homo sapiens
Q92520	FAM3C	5.16873	0.000888917		3.05114	4.10818	6.78759	5.33351	199.103	182.484	202.184	194.59	5.40976	35.9702	Homo sapiens
Q9UHY7	ENOPH1	1.28741	0.273884	Imputed	0.562434	51.0049			90.5353	158.46		124.498	51.0049	2.4409	Homo sapiens
P06132	UROD	1.3662	0.00836524		2.07752	56.4552	46.2807		128.507	116.324	152.433	132.421	51.3679	2.5779	Homo sapiens
P39656	DDOST	0.53059	0.0700822		1.15439	94.0158	93.0985	58.3326	123.962	103.364	127.227	118.184	81.8156	1.44452	Homo sapiens
Q9NR31	SAR1A	1.1421	0.0024521		2.61046	55.1429	74.2736	57.6735	152.216	123.93	136.764	137.637	62.3633	2.20701	Homo sapiens
P62906	RPL10A	1.6041	0.00158785		2.79919	54.3985	58.5122	35.6016	144.558	152.867	154.062	150.496	49.5041	3.04007	Homo sapiens
P49327	FASN	1.72863	0.00622429		2.20591	49.5689	48.2801	41.2287	140.711	173.785	146.426	153.641	46.3592	3.31414	Homo sapiens
P09525-2	ANXA4	1.01092	0.194657		0.71073	81.5638	85.8235	31.6051	61.6118	171.001	168.394	133.669	66.3308	2.01519	Homo sapiens
Q9GZQ3	COMMD5	-0.406651	0.593963		0.22624	41.1765	111.205	189.621	91.3753	114.017	52.6051	85.9991	114.001	0.754372	Homo sapiens
Q93034	CUL5	2.60781	0.0201775		1.69513	29.4932	31.0047	24.0592	204.336	179.018	132.089	171.814	28.1857	6.0958	Homo sapiens
Q9NQX3	GPHN	0.453027	0.000105964	Imputed	3.97484	93.388	90.959	90.321		125.332		125.332	91.556	1.36891	Homo sapiens
Q92522	H1-10	4.12833	0.0567306		1.24618		6.71997	11.6404	149.916	100.899	230.824	160.547	9.18017	17.4884	Homo sapiens
Q9BRJ6	C7orf50	6.64386	0.16276	Unique	0.788453				124.374	75.6259		100		100	Homo sapiens
P25787	PSMA2	0.561731	0.0255825		1.59206	77.3685	93.2734	71.6806	128.975	102.282	126.421	119.226	80.7742	1.47604	Homo sapiens
O95819	MAP4K4	1.14835	0.0570717		1.24358	46.2978	105.529	34.7053	103.509	160.447	149.512	137.823	62.1773	2.21661	Homo sapiens
O43765	SGTA	0.438256	0.284571		0.545809	77.8382	86.486	90.4566	146.193	123.698	75.3289	115.073	84.9269	1.35497	Homo sapiens
Q13637	RAB32	1.06463	0.00531524		2.27448	69.8668	61.5209	62.6846	142.331	120.891	142.707	135.309	64.6907	2.09163	Homo sapiens
Q8ND56	LSM14A	5.3271	6.58e-05		4.18191	4.50542	3.19672	6.88095	200.321	195.65	189.446	195.139	4.86103	40.1435	Homo sapiens
Q5T2W1	PDZK1	-0.51031	0.0653137		1.185	115.292	117.884	119.336	77.9313	68.6637	100.893	82.4961	117.504	0.702071	Homo sapiens
P08559	PDHA1	0.764825	0.614236		0.211665	40.1931	55.7452	126.353	297.637	40.9483	39.1239	125.903	74.097	1.69916	Homo sapiens
Q7L2H7	EIF3M	2.61589	4.43e-05		4.35348	26.7312	37.9089	19.5113	167.12	168.307	180.422	171.95	28.0505	6.13	Homo sapiens
Q13200	PSMD2	2.05582	0.00738347		2.13174	40.2608	45.8548	30.2131	169.17	180.132	134.369	161.224	38.7762	4.1578	Homo sapiens
Q14247	CTTN	0.0394835	0.902519		0.0445438	69.1387	95.9265	130.83	86.1842	96.6417	121.279	101.368	98.6317	1.02775	Homo sapiens
P49591	SARS1	1.74504	0.0126484		1.89797	47.0681	56.2696	34.529	161.208	177.777	123.149	154.044	45.9555	3.35203	Homo sapiens
P28288	ABCD3	-6.64386	0.0517306	Unique	1.28625	108.867	91.1335						100	-100	Homo sapiens
O95486	SEC24A	1.26566	0.00990291		2.00424	66.6465	75.0376	34.56	150.688	157.322	115.745	141.252	58.748	2.40437	Homo sapiens
Q92616	GCN1	2.07018	0.053228		1.27386	36.6893	46.1356	32.5733	194.552	188.969	101.081	161.534	38.4661	4.19939	Homo sapiens
P27708	CAD	2.20807	0.00769553		2.11376	35.5308	38.6062	32.6136	163.296	185.874	144.079	164.416	35.5835	4.62058	Homo sapiens
P21709	EPHA1	0.66627	0.220293		0.657	74.8893	81.2816	75.7611	166.759	123.953	77.3562	122.689	77.3107	1.58697	Homo sapiens
Q13137	CALCOCO2	2.47786	0.0181737		1.74056	35.9988	21.1957	34.1198	210.947	155.118	142.62	169.562	30.4381	5.57071	Homo sapiens
P61077	UBE2D3	0.755276	0.00126746		2.89707	78.4169	79.1097	65.6914	120.705	125.701	130.376	125.594	74.406	1.68795	Homo sapiens
Q9NXA8	SIRT5	1.38151	0.0951093		1.02178	61.2343	55.1237	50.0587	203.789	122.113	107.681	144.528	55.4722	2.60541	Homo sapiens
Q9Y2H1	STK38L	1.64999	0.483131		0.315935	50.4902	33.7306	77.4761	59.3318	278.971		169.152	53.899	3.13831	Homo sapiens
Q9UBP0	SPAST	0.369221	0.148622		0.827917	107.366	83.7299	70.7234	117.618	125.787	94.7761	112.727	87.2732	1.29166	Homo sapiens
O75116	ROCK2	0.221462	0.164706		0.783292	88.6308	82.6719	105.717	110.522	96.6852	115.774	107.66	92.3397	1.16591	Homo sapiens
Q00535	CDK5	1.32221	0.129458		0.88787	46.7168	51.4101	73.2774	182.594	173.558	72.4435	142.865	57.1348	2.50049	Homo sapiens
Q9UBE0	SAE1	0.851243	0.2196		0.658367	75.7556	84.953	53.2672	159.909	163.517	62.5981	128.675	71.3253	1.80405	Homo sapiens
Q92870	APBB2	-0.252534	0.383656		0.416058	90.3477	106.91	128.932	118.059	72.0298	83.7216	91.2701	108.73	0.839421	Homo sapiens
Q9Y263	PLAA	1.95505	0.0777334		1.10939	49.1828	45.3308	28.5054	207.953	180.296	88.7329	158.994	41.0063	3.8773	Homo sapiens
Q9UNH7	SNX6	0.038	0.827254		0.082361	95.4598	111.772	88.8177	113.662	106.383	83.9059	101.317	98.6831	1.02669	Homo sapiens
Q9P2M7	CGN	-0.623442	0.0506306		1.29559	123.806	126.277	113.747	97.5407	79.849	58.78	78.7232	121.277	0.64912	Homo sapiens
Q2NL82	TSR1	2.52088	0.0170321		1.76873	12.3987	39.636		173.316	168.078	106.571	149.322	26.0174	5.73931	Homo sapiens
Q99808	SLC29A1	0.616773	0.0468553		1.32924	65.8907	70.7283	100.213	105.679	117.092	140.397	121.056	78.944	1.53344	Homo sapiens
P36507	MAP2K2	1.62047	0.03287		1.4832	39.4243	45.9189	61.9053	165.224	179.036	108.492	150.917	49.0828	3.07474	Homo sapiens
Q01581	HMGCS1	1.12077	0.0087474		2.05812	55.3667	67.6082	66.0237	133.843	155.044	122.114	137	62.9996	2.17463	Homo sapiens
Q14137	BOP1	2.88909	0.0774882		1.11076	22.9795	34.8389	13.5422	204.516	237.718	86.405	176.213	23.7868	7.40801	Homo sapiens
Q13795	ARFRP1	0.999828	0.00955647		2.0197	51.0208	63.1081	85.887	150.634	133.278	116.072	133.328	66.672	1.99976	Homo sapiens
Q9GZU7	CTDSP1	-0.283639	0.53451		0.272044	119.389	118.822	91.185	66.1413	62.8438	141.619	90.2013	109.799	0.821516	Homo sapiens
Q96AC1	FERMT2	0.150101	0.353363		0.451779	81.6716	105.681	97.0548	115.912	92.0593	107.621	105.197	94.8026	1.10965	Homo sapiens
Q9UNF1	MAGED2	-0.203484	0.520155		0.283867	98.9947	112.752	109.375	58.9349	99.4364	120.507	92.9594	107.041	0.868451	Homo sapiens
Q99747	NAPG	0.0397737	0.850608		0.0702708	82.1109	92.781	120.973	93.3621	95.4655	115.307	101.378	98.6216	1.02795	Homo sapiens
P26640	VARS1	2.36745	0.0131956		1.87957	33.63	36.9868	26.7813	186.207	182.605	133.79	167.534	32.466	5.16028	Homo sapiens
P61513	RPL37A	1.7769	0.00282633		2.54878	42.3399	49.668	43.5277	159.664	139.615	165.186	154.821	45.1785	3.42688	Homo sapiens
Q9Y617	PSAT1	0.411946	0.0433612		1.3629	75.9319	82.2367	99.2892	117.433	115.689	109.42	114.181	85.8193	1.33048	Homo sapiens
Q15363	TMED2	2.28777	0.00903778		2.04394	35.5373	34.7504	31.7008	191.749	150.869	155.394	166.004	33.9961	4.88302	Homo sapiens
P07225	PROS1	-1.36948	0.00149593		2.82509	154.18	151.007	127.392	61.3494	63.6109	42.4612	55.8072	144.193	0.387031	Homo sapiens
P36405	ARL3	-0.0775664	0.815908		0.0883588	77.7264	142.128	88.2079	100.718	103.85	87.3694	97.3124	102.688	0.947655	Homo sapiens
Q9H3K6	BOLA2 BOLA2B	0.86647	0.0205422		1.68735	62.4534	72.1982	77.8735	108.893	145.974	132.608	129.158	70.8417	1.8232	Homo sapiens
P04792	HSPB1	1.25058	0.186613		0.729058	88.7652	71.0857	17.6972	102.093	225.826	94.5328	140.817	59.1827	2.37937	Homo sapiens
Q9UNF0	PACSIN2	-0.0235437	0.802103		0.09577	98.15	104.443	99.8547	109.729	90.9611	96.8625	99.1841	100.816	0.983813	Homo sapiens
P49720	PSMB3	0.743318	0.00540261		2.2674	78.7969	82.7052	62.879	138.012	114.867	122.74	125.206	74.7937	1.67402	Homo sapiens
Q96K17	BTF3L4	1.32252	0.203034		0.692431	51.8784	57.4008	62.0995	231.722	77.622	119.277	142.874	57.1262	2.50102	Homo sapiens
Q9HBH0	RHOF	-1.03281	0.0378565		1.42186	107.545	128.769	166.706	80.7561	47.8657	68.3576	65.6598	134.34	0.488757	Homo sapiens
Q96SB3	PPP1R9B	0.989653	0.198601		0.702018	35.3564	57.8595	107.742	87.3658	109.529	202.148	133.014	66.9858	1.98571	Homo sapiens
P53367	ARFIP1	1.75318	0.013209		1.87913	38.6426	36.7578	61.8677	185.858	151.558	125.316	154.244	45.756	3.37101	Homo sapiens
P27482	CALML3	-3.49064	0.00813058	Imputed	2.08988	254.685			26.1152	19.2001		22.6577	254.685	0.0889636	Homo sapiens
Q9P265	DIP2B	0.183581	0.0280815		1.55158	92.117	93.3496	95.4718	111.377	102.559	105.125	106.354	93.6461	1.1357	Homo sapiens
P21399	ACO1	1.29768	0.00652521		2.18541	54.9601	65.3406	53.1934	152.551	151.153	122.802	142.169	57.8314	2.45833	Homo sapiens
Q9Y2L1	DIS3	3.54128	0.0202193		1.69423	17.4437	13.2432	16.7736	216.688	199.59	136.262	184.18	15.8202	11.6421	Homo sapiens
O60313	OPA1	-1.65453	0.0135782		1.86716	138.209	188.176	128.974	75.6694	48.0899	20.8814	48.2135	151.786	0.317641	Homo sapiens
P16989	YBX3	3.54561	0.013425		1.87209	13.1919	12.7946	21.3428	171.303	156.759	224.608	184.224	15.7764	11.6771	Homo sapiens
Q13617	CUL2	2.02178	0.0290449		1.53693	40.4148	50.7643	27.3785	199.992	163.77	117.68	160.481	39.5192	4.06083	Homo sapiens
Q4G0N4	NADK2	0.783799	0.415642		0.381281	164.272	38.5985	17.5834	193.453	114.577	71.5163	126.515	73.4846	1.72166	Homo sapiens
P21281	ATP6V1B2	0.474965	0.0336969		1.47241	92.4649	85.7846	72.8086	132.063	110.374	106.505	116.314	83.6861	1.38988	Homo sapiens
Q9H9Q2	COPS7B	2.21524	0.0661311		1.17959	36.5319	38.3721	31.4116	233.368	142.283	118.033	164.561	35.4385	4.64358	Homo sapiens
O00159-3	MYO1C	-0.0939719	0.531801		0.274251	86.2451	110.296	113.226	102.009	93.3996	94.8245	96.7443	103.256	0.93694	Homo sapiens
O43865	AHCYL1	0.640681	0.0875117		1.05793	77.3824	88.8185	68.2597	137.417	136.634	91.4889	121.846	78.1535	1.55906	Homo sapiens
Q5T0Z8	C6orf132	-0.27924	0.450843		0.345975	102.298	97.9597	128.685	50.8042	115.246	105.007	90.3524	109.648	0.824025	Homo sapiens
Q9H6Y7	RNF167	-0.422675	0.0245073		1.6107	113.998	104.214	125.423	91.6428	83.3705	81.352	85.4551	114.545	0.74604	Homo sapiens
Q96G03	PGM2	-0.19025	0.789884		0.102437	126.797	136.679	56.2759	163.282	32.0169	84.9488	93.416	106.584	0.876454	Homo sapiens
Q15758	SLC1A5	0.276665	0.0804096		1.09469	96.8523	92.2426	82.2276	105.732	100.685	122.261	109.559	90.4408	1.21139	Homo sapiens
P04003	C4BPA	-0.884292	0.205426		0.687344	139.618	129.906	119.643	114.718	88.9949	7.11967	70.2776	129.722	0.541753	Homo sapiens
Q9NQ34	TMEM9B	0.160353	0.391906		0.406818	91.9192	90.2858	101.14	125.438	99.3124	91.905	105.552	94.4483	1.11756	Homo sapiens
Q9UKN1	MUC12	-0.734571	0.562645		0.249765	244	103.465	27.3022	163.742	52.2706	9.22139	75.0778	124.922	0.600997	Homo sapiens
P04004	VTN	2.10509	0.0315212		1.5014	40.8712	41.5041	30.7842	188.788	182.664	115.388	162.28	37.7198	4.30225	Homo sapiens
Q01105	SET	0.0634648	0.76371		0.117072	90.0204	118.143	85.2394	114.794	84.7631	107.041	102.199	97.8008	1.04497	Homo sapiens
P55072	VCP	0.642143	0.00964813		2.01556	75.5187	91.0534	67.7439	134.399	113.17	118.115	121.895	78.1053	1.56065	Homo sapiens
Q14165	MLEC	1.64218	0.0366072		1.43643	39.3116	53.422	52.8488	194.13	123.574	136.715	151.473	48.5275	3.12138	Homo sapiens
Q9H832	UBE2Z	2.41033	0.00400841		2.39703	26.0812	35.0071	33.9094	172.398	184.626	147.978	168.334	31.6659	5.31594	Homo sapiens
P41440	SLC19A1	0.251519	0.137156		0.862784	85.2242	85.4444	103.246	112.342	94.9257	118.818	108.695	91.305	1.19046	Homo sapiens
P26358	DNMT1	3.99152	0.0853059		1.06902	5.39938	22.0052	8.0854	222.676	262.371	79.4626	188.17	11.83	15.9062	Homo sapiens
O15427	SLC16A3	-0.859635	0.145307		0.837712	90.5759	117.099	179.15	50.0281	65.4164	97.7313	71.0586	128.941	0.551092	Homo sapiens
Q8IYK4	COLGALT2	2.41748	0.0641028		1.19312	40.6384	38.4976	30.475	177.38	213.009		195.195	36.537	5.34238	Homo sapiens
P33241	LSP1	-0.4796	0.396925		0.401291	98.9768	74.8627	175.571	74.2747	69.2342	107.08	83.5297	116.47	0.717176	Homo sapiens
O43657	TSPAN6	0.765339	0.0670039		1.1739	76.9597	67.1117	78.1698	120.077	103.473	154.209	125.92	74.0804	1.69977	Homo sapiens
Q15043	SLC39A14	0.681382	0.132064		0.879215	84.2126	92.7304	53.5005	87.6323	156.532	125.393	123.186	76.8145	1.60368	Homo sapiens
P23381	WARS1	0.851325	0.230765		0.63683	74.6344	82.7091	56.6245	180.015	141.819	64.1985	128.677	71.3227	1.80416	Homo sapiens
P22413	ENPP1	0.406926	0.122155		0.91309	79.9312	78.7172	99.321	135.555	110.766	95.709	114.01	85.9898	1.32586	Homo sapiens
P10155	RO60	1.65785	0.123905		0.90691		52.0366	44.2222	173.856	129.885		151.871	48.1294	3.15546	Homo sapiens
O43278	SPINT1	1.75715	0.125614		0.900962	39.3398	49.3251	48.3121	228.055	155.195	79.7736	154.341	45.659	3.3803	Homo sapiens
Q13451	FKBP5	0.649478	0.21904		0.659477	89.6216	84.0493	59.9193	71.881	139.138	155.391	122.137	77.8634	1.5686	Homo sapiens
Q92820	GGH	0.831514	0.173447		0.760834	81.0214	78.0853	56.7554	104.375	96.4525	183.31	128.046	71.9541	1.77955	Homo sapiens
Q9UH65	SWAP70	-1.58953	0.0109327		1.96127	125.502	137.551	146.274	53.5233		37.1503	45.3368	136.442	0.332279	Homo sapiens
P63000-2	RAC1	0.14944	0.111325		0.953409	97.3817	91.2868	95.8078	113.095	102.982	99.4471	105.175	94.8254	1.10914	Homo sapiens
Q00169	PITPNA	0.639672	0.360952		0.44255	43.9088	64.8676	125.784	122.515	62.8394	180.085	121.813	78.1869	1.55797	Homo sapiens
O94985	CLSTN1	-0.553703	0.00227903		2.64225	112.521	117.85	126.503	74.9687	82.0301	86.1279	81.0423	118.958	0.681269	Homo sapiens
Q9H329	EPB41L4B	-1.67049	0.0390904	Imputed	1.40793	90.4563	122.387	149.241	37.9159			37.9159	120.695	0.314148	Homo sapiens
C9J7I0	UMAD1	-6.64386	0.00765147	Unique	2.11626	92.8748	89.4957	117.629					100	-100	Homo sapiens
Q13509	TUBB3	3.32695	0.0395079	Imputed	1.40332	12.8598			174.451	119.422	93.2674	129.047	12.8598	10.0349	Homo sapiens
Q13283	G3BP1	6.16116	0.0063597		2.19656	3.00073	3.35635	1.91148	166.086	214.883	210.762	197.244	2.75619	71.564	Homo sapiens
Q99523	SORT1	1.08924	0.0248309		1.60501	39.085	73.8307	78.9237	107.415	139.284	161.462	136.054	63.9465	2.12762	Homo sapiens
P98088	MUC5AC	-1.88658	0.0313974		1.50311	154.029	114.91	203.335	21.7931	47.2246	58.7075	42.5751	157.425	0.270447	Homo sapiens
P01876	IGHA1	-6.64386	0.441624	Unique	0.354947	178.625		21.3754					100	-100	Homo sapiens
Q99615	DNAJC7	0.789024	0.0205208		1.68781	78.0858	80.1939	61.6694	143.455	129.753	106.843	126.684	73.3163	1.7279	Homo sapiens
O15392	BIRC5	-6.64386	0.00864737	Unique	2.06312	99.9794	84.0713	115.949					100	-100	Homo sapiens
Q96FN4	CPNE2	-0.148467	0.535277		0.271421	103.106	92.2078	120.109	119.919	81.0704	83.5876	94.8591	105.141	0.902209	Homo sapiens
Q9Y6N9	USH1C	0.672641	0.253859		0.595408	91.6253	73.1732	66.5055	64.6666	148.318	155.712	122.899	77.1013	1.59399	Homo sapiens
Q9UL15	BAG5	1.55099	0.00978344	Imputed	2.00951	58.4419	63.2575		178.301			178.301	60.8497	2.93018	Homo sapiens
Q9NSD9	FARSB	2.517	0.030829		1.51104	31.7991	33.2751	24.1594	203.878	187.345	119.543	170.255	29.7445	5.72392	Homo sapiens
Q9BXW7	HDHD5	1.80412	0.208685		0.680509	38.1133	45.3978	50.0548	275.248	112.654	78.532	155.478	44.522	3.49217	Homo sapiens
P51610	HCFC1	0.769923	0.07063		1.15101	91.4353	89.8043	40.5572	144.006	131.03	103.166	126.068	73.9323	1.70518	Homo sapiens
Q03154	ACY1	-0.0260196	0.934855	Imputed	0.0292556	68.7583	83.1162	149.472	98.6535			98.6535	100.449	0.982126	Homo sapiens
O15145	ARPC3	0.582072	0.0370319		1.43142	61.2742	88.8757	90.1386	135.992	118.183	105.536	119.904	80.0962	1.497	Homo sapiens
Q9UBC2	EPS15L1	6.64386	0.0539498	Unique	1.26801				90.8781		109.122	100		100	Homo sapiens
Q9P273	TENM3	-6.64386	0.00558141	Unique	2.25326	112.876	85.9897	101.134					100	-100	Homo sapiens
Q96MW1	CCDC43	6.64386	0.178757	Unique	0.747736				190.971	47.2401	61.7888	100		100	Homo sapiens
Q08209	PPP3CA	0.375706	0.081136		1.09079	74.2708	90.9297	95.9558	125.374	96.1858	117.283	112.948	87.0521	1.29747	Homo sapiens
Q9Y371	SH3GLB1	0.956374	0.0454793		1.34219	56.7262	63.8559	83.47	165.862	115.921	114.165	131.983	68.0174	1.94043	Homo sapiens
Q86X29	LSR	-0.300626	0.282985		0.548237	88.5679	106.311	136.265	105.82	83.8639	79.172	89.6186	110.381	0.8119	Homo sapiens
O95342	ABCB11	0.689105	0.552514		0.257657	85.5468	92.4696	51.6677	23.6887	98.8191	247.808	123.439	76.5614	1.61228	Homo sapiens
P62318	SNRPD3	0.234199	0.657308		0.182231	74.3822	103.975	97.3463	127.891	47.6751	148.73	108.099	91.9011	1.17625	Homo sapiens
P33176	KIF5B	1.07708	0.0121933		1.91388	57.8834	67.0897	67.9674	153.223	118.988	134.848	135.686	64.3135	2.10977	Homo sapiens
Q8N163	CCAR2	2.49107	0.0297939		1.52587	34.3252	41.8269	14.4558	170.229	218.012	121.151	169.797	30.2026	5.62194	Homo sapiens
Q92542	NCSTN	-0.118031	0.333215		0.477275	102.708	109.189	100.368	108.628	91.0396	88.0673	95.9116	104.088	0.921444	Homo sapiens
Q9NUN5	LMBRD1	-0.495462	0.10196		0.991571	114.479	140.223	96.3119	67.1121	97.9642	83.9099	82.9954	117.005	0.709334	Homo sapiens
Q9UDY2	TJP2	-0.368421	0.214119		0.669345	107.399	118.168	112.532	95.9593	59.3433	106.599	87.3004	112.7	0.77463	Homo sapiens
Q10471	GALNT2	5.85687	0.00320687		2.49392	2.96908	4.23592	2.97218	218.214	189.671	181.938	196.608	3.39239	57.9554	Homo sapiens
Q9NTK5	OLA1	1.31908	0.00819879		2.08625	57.1511	63.6458	50.8732	162.254	139.144	126.932	142.777	57.2234	2.49508	Homo sapiens
Q8IX04	UEVLD	-1.50698	0.000548812		3.26058	153.196	156.57	134.072	57.3	59.1009	39.7616	52.0542	147.946	0.351846	Homo sapiens
P39019	RPS19	1.30182	0.0128381		1.8915	55.5623	69.7101	47.8676	126.315	131.178	169.367	142.287	57.7133	2.4654	Homo sapiens
Q9Y3A3	MOB4	1.07648	0.0382781		1.41705	56.3659	65.9081	70.7212	162.209	137.311	107.486	135.668	64.3317	2.10889	Homo sapiens
P21583	KITLG	0.368864	0.156625		0.805138	64.6004	93.2126	104.043	113.544	107.24	117.36	112.715	87.2853	1.29134	Homo sapiens
P10253	GAA	0.862529	0.230495		0.637339	76.1179	77.5739	59.2083	184.054	137.091	65.9551	129.033	70.9667	1.81822	Homo sapiens
P00742	F10	-0.971695	0.0947727		1.02332	131.353	145.949	120.074	56.3451	111.889	34.3906	67.5415	132.459	0.509907	Homo sapiens
O94956	SLCO2B1	0.050597	0.935091		0.029146	57.3456	148.437	88.9573	144.916	117.105	43.2392	101.753	98.2466	1.03569	Homo sapiens
Q5JTJ3	COA6	-0.21417	0.688586		0.162042	117.843	64.0517	140.332	91.9584	48.205	137.61	92.591	107.409	0.862042	Homo sapiens
P46939	UTRN	0.314728	0.0797357		1.09835	87.8271	92.12	87.4592	97.5527	120.095	114.946	110.865	89.1354	1.24378	Homo sapiens
Q9NVC3	SLC38A7	0.485547	0.0949122		1.02268	77.6117	66.3443	106.032	121.321	119.273	109.418	116.671	83.3293	1.40012	Homo sapiens
Q14444	CAPRIN1	1.43877	0.0244139		1.61236	55.656	50.6773	55.3526	161.113	116.073	161.129	146.105	53.8953	2.7109	Homo sapiens
P48507	GCLM	-6.64386	0.00160241	Unique	2.79523	107.971	102.313	89.7166					100	-100	Homo sapiens
Q5TEC6	H3-7	2.58751	0.00429812		2.36672	34.7846	20.61	30.1901	162.431	155.332	196.652	171.472	28.5282	6.01061	Homo sapiens
Q9HBI1	PARVB	-0.0517916	0.906541		0.0426127	78.9854	71.7963	153.51		89.3716	106.336	97.854	101.431	0.964738	Homo sapiens
Q9Y6E2	BZW2	1.55815	0.00657298		2.18224	51.7656	57.2445	43.0902	152.421	166.775	128.704	149.3	50.7001	2.94476	Homo sapiens
O60610	DIAPH1	4.69818	0.367719		0.434484	7.60181	7.83621	6.81779	18.6167	513.048	46.0795	192.581	7.4186	25.9593	Homo sapiens
Q13576	IQGAP2	-0.0681944	0.939397		0.0271507	93.2025	154.56	57.8823	143.179	51.1761		97.1777	101.882	0.953831	Homo sapiens
Q8N684	CPSF7	3.65651	0.0587801		1.23077	11.1924	13.9141		218.561	165.506	90.8258	158.298	12.5533	12.6101	Homo sapiens
P04899	GNAI2	0.00716899	0.944697		0.0247075	87.7932	102.134	109.327	100.835	99.0922	100.818	100.248	99.7515	1.00498	Homo sapiens
P09972	ALDOC	-0.0960392	0.64088		0.193223	87.8257	110.556	111.6	98.1136	77.6748	114.23	96.6728	103.327	0.935598	Homo sapiens
P41743	PRKCI	1.07754	0.00370475		2.43124	65.6625	66.9967	60.2395	139.699	143.668	123.734	135.7	64.2996	2.11044	Homo sapiens
P50895	BCAM	-2.0733	0.00844477		2.07341	151.618	148.738	184.448	37.4558	38.7576	38.9835	38.399	161.601	0.237616	Homo sapiens
P52895	AKR1C2	-0.0737672	0.81611		0.0882514	115.677	122.603	69.3878	119.155	94.4803	78.6971	97.444	102.556	0.950154	Homo sapiens
Q9P0L0	VAPA	0.963018	0.00457656		2.33946	71.3085	77.4245	54.6994	142.478	115.518	138.572	132.189	67.8108	1.94938	Homo sapiens
Q13884	SNTB1	-0.775578	0.184768	Imputed	0.733373	78.2062	99.4923	157.109	65.193			65.193	111.602	0.584154	Homo sapiens
Q0VDF9	HSPA14	1.47029	0.00216267		2.66501	38.853	71.6335	48.6321	152.528	159.182	129.171	146.96	53.0396	2.77077	Homo sapiens
Q9H270	VPS11	-0.973826	0.037643		1.42432	130.956	141.363	125.254	72.6561	90.0547	39.7154	67.4754	132.525	0.509154	Homo sapiens
Q9UBC5	MYO1A	1.11531	0.003907		2.40816	50.7652	66.3926	72.3309	155.012	126.905	128.594	136.837	63.1629	2.16642	Homo sapiens
O43598	DNPH1	0.226195	0.583545		0.233926	96.4482	87.9052			87.3021	128.345	107.823	92.1767	1.16975	Homo sapiens
Q9H9S4	CAB39L	0.178548	0.78765		0.103667	72.0981	88.7554	124.129		142.882	72.1362	107.509	94.994	1.13174	Homo sapiens
O43896	KIF1C	1.77524	0.0687774		1.16255	44.5321	45.9052		166.804		142.759	154.781	45.2186	3.42295	Homo sapiens
Q96PK6	RBM14	6.64386	0.15301	Unique	0.815279				156.347	126.685	16.9675	100		100	Homo sapiens
Q9UGM3	DMBT1	-2.12586	0.0813029	Imputed	1.08989	108.938	82.4644	180.217	28.3811			28.3811	123.873	0.229115	Homo sapiens
O43491-4	EPB41L2	0.115745	0.90155		0.0450104	61.4009	71.9944	156.905	153.207	56.4928		104.85	96.7667	1.08353	Homo sapiens
P60866	RPS20	1.80817	0.0471191		1.3268	52.1301	51.8152	29.3295	206.85	146.535	113.34	155.575	44.4249	3.50198	Homo sapiens
Q15181	PPA1	1.05704	0.00129928		2.8863	65.0607	71.8636	57.8394	146.049	134.297	124.89	135.079	64.9213	2.08065	Homo sapiens
Q53H96	PYCR3	3.42061	0.0305864		1.51447	20.2732	21.8553	9.11886	217.822	208.991	121.94	182.918	17.0825	10.7079	Homo sapiens
Q8NCT1	ARRDC4	-0.57247	0.275847		0.559332	101.02	158.21	99.5223	74.8925	124.538	41.8178	80.416	119.584	0.672464	Homo sapiens
P22090	RPS4Y1	0.352826	0.0697145		1.15668	86.7869	99.9617	76.7491	120.217	118.555	97.7294	112.167	87.8326	1.27706	Homo sapiens
Q5JPE7	NOMO2	1.22919	0.00643731		2.1913		54.6092	56.095	141.696	127.144	120.455	129.765	55.3521	2.34436	Homo sapiens
Q9H0V9	LMAN2L	6.95733	0.00162138		2.79012	0.30562	2.36241		172.506	173.516	151.309	165.777	1.33402	124.269	Homo sapiens
Q9NP72	RAB18	1.36803	0.00184017		2.73514	58.163	52.8825	56.4973	154.506	140.434	137.518	144.152	55.8476	2.58118	Homo sapiens
P36639	NUDT1	0.345874	0.595432		0.225168	124.21	82.3256	57.6749	147.21	147.591	40.9882	111.93	88.07	1.27092	Homo sapiens
P00966	ASS1	1.53551	0.0680219		1.16735	59.2615	56.015	38.6126	194.108	154.989	97.0141	148.704	51.2964	2.89891	Homo sapiens
Q99829	CPNE1	0.806669	0.0542958		1.26523	72.1372	75.8028	70.3078	153.681	118.75	109.32	127.251	72.7493	1.74917	Homo sapiens
Q15785	TOMM34	1.10131	0.0098886		2.00486	61.1607	68.4193	61.1686	146.496	143.763	118.992	136.417	63.5829	2.1455	Homo sapiens
P49207	RPL34	1.86922	0.00413545		2.38348	38.9455	49.204	40.7897	159.469	138.788	172.804	157.02	42.9797	3.65336	Homo sapiens
P30040	ERP29	1.22547	0.0367888		1.43428	86.9675	49.955	42.809	130.588	110.79	178.891	140.09	59.9105	2.33831	Homo sapiens
Q08J23	NSUN2	3.15435	0.0992062		1.00346	26.2772	18.7408	15.5676	203.77	260.026	75.6182	179.805	20.1952	8.90335	Homo sapiens
P62273	RPS29	1.7649	2.48e-05		4.60481	49.3789	47.0753	39.9556	159.461	147.74	156.39	154.53	45.4699	3.39851	Homo sapiens
Q8NFW8	CMAS	2.69096	0.0182517		1.7387	31.123	34.5522	14.7816	195.802	196.464	127.277	173.181	26.8189	6.45742	Homo sapiens
P46059	SLC15A1	-0.838131	0.0481069		1.31779	121.149	157.734	105.888	85.7881	82.1964	47.2442	71.7429	128.257	0.559368	Homo sapiens
Q7Z434	MAVS	-0.0750872	0.867653		0.0616541	136.916	82.1542	88.7355	111.073	51.6765	129.446	97.3983	102.602	0.949285	Homo sapiens
Q96GD4	AURKB	0.80867	0.0256019		1.59173	94.5984	70.7422	52.7147	131.025	138.921	111.998	127.315	72.6851	1.7516	Homo sapiens
Q04760	GLO1	0.1939	0.204399		0.689522	91.9465	106.743	81.1804	111.118	107.182	101.83	106.71	93.29	1.14385	Homo sapiens
Q9NZD8	SPG21	1.34617	0.136824	Imputed	0.863837	88.1985	43.8915		167.91			167.91	66.045	2.54236	Homo sapiens
P61964	WDR5	3.43227	0.12271	Imputed	0.91112	13.2804			117.849	168.87		143.36	13.2804	10.7949	Homo sapiens
Q8IZR5	CMTM4	-0.477456	0.272581		0.564504	97.3164	91.7198	160.158	103.006	72.1099	75.69	83.602	116.398	0.718243	Homo sapiens
P35221	CTNNA1	-0.34564	0.29475		0.530546	83.5421	111.291	140.933	88.6181	71.6771	103.939	88.078	111.922	0.786959	Homo sapiens
P62314	SNRPD1	1.71627	0.0302152		1.51977	49.7884	55.4386	34.7686	138.715	125.729	195.56	153.335	46.6652	3.28585	Homo sapiens
O00233	PSMD9	1.13218	0.0821022		1.08565	66.2902	69.3857	52.3001	181.087	99.1381	131.799	137.341	62.6587	2.1919	Homo sapiens
Q9NTX5	ECHDC1	0.568338	0.458129		0.339012	133.279	72.1804	36.2018	59.3169	110.528	188.493	119.446	80.5537	1.48281	Homo sapiens
Q8TBC4	UBA3	1.05055	0.100391		0.998306	61.3308	63.9924	70.0325	176.792	134.795	93.0571	134.881	65.1186	2.07132	Homo sapiens
Q16881	TXNRD1	-0.0213522	0.971757		0.0124421	67.3723	65.9117	168.936	120.237	114.015	63.5274	99.26	100.74	0.985309	Homo sapiens
Q13951	CBFB	0.438014	0.409303		0.387955	60.3612	104.541		107.754	110.451	116.893	111.699	82.4509	1.35474	Homo sapiens
Q96RT1	ERBIN	-0.566634	0.0118572		1.92602	114.346	117.522	126.3	93.4345	73.893	74.5042	80.6106	119.389	0.67519	Homo sapiens
P48147	PREP	1.56813	0.0111226		1.95379	45.249	56.5767	49.4904	143.243	173.518	131.923	149.561	50.4387	2.96521	Homo sapiens
P46108	CRK	0.642895	0.00432964		2.36355	72.9643	85.4522	75.825	123.939	120.015	121.805	121.92	78.0805	1.56146	Homo sapiens
O75874	IDH1	0.859901	0.000745239		3.1277	66.5307	79.7972	66.8226	136.603	128.997	121.249	128.95	71.0501	1.81491	Homo sapiens
Q9Y4Z0	LSM4	2.05631	0.0959315		1.01804	30.8964	38.1755		104.681	217.159	109.088	143.643	34.5359	4.15922	Homo sapiens
Q9P2I0	CPSF2	6.64386	0.24202	Unique	0.616149				62.6605	137.339		100		100	Homo sapiens
Q05682-4	CALD1	-0.176706	0.391416		0.407362	94.5419	97.0754	126.732	93.7243	81.619	106.307	93.8835	106.117	0.884721	Homo sapiens
Q15349	RPS6KA2	1.03931	0.102997		0.987175		66.9178	55.545	157.058	140.453	80.0264	125.846	61.2314	2.05525	Homo sapiens
P49915	GMPS	2.34338	0.00501108		2.30007	39.0608	33.7198	25.9863	175.989	182.675	142.57	167.078	32.9223	5.07491	Homo sapiens
Q92979	EMG1	3.30106	0.0574065		1.24104	17.2647	21.292	16.7104	236.31	206.949	101.474	181.578	18.4223	9.85638	Homo sapiens
P47755	CAPZA2	0.578426	0.121919		0.913927	78.0773	96.087	66.4884	103.146	103.574	152.627	119.782	80.2176	1.49322	Homo sapiens
O75822	EIF3J	1.00669	0.010945		1.96078	61.2287	65.7685	72.385	130.976	119.148	150.494	133.539	66.4607	2.0093	Homo sapiens
Q12765	SCRN1	0.722023	0.0390036		1.40889	53.3614	92.9414	80.1556	115.799	128.173	129.569	124.514	75.4861	1.64949	Homo sapiens
P07942	LAMB1	-0.213607	0.213116		0.671384	121.256	94.0889	106.824	91.6147	103.404	82.8124	92.6104	107.39	0.862378	Homo sapiens
P13796	LCP1	-0.0316624	0.844899		0.0731951	85.0937	102.629	115.569	102.529	88.1598	106.02	98.9027	101.097	0.978292	Homo sapiens
O43175	PHGDH	0.858045	0.00279071		2.55428	61.6024	71.5729	80.1518	133.921	136.884	115.868	128.891	71.1091	1.81258	Homo sapiens
O14618	CCS	0.839538	0.0202398	Imputed	1.69379	68.2928	81.2523	101.004	149.451			149.451	83.5164	1.78948	Homo sapiens
P42126	ECI1	2.53014	0.00693422		2.159	33.5553	25.7752	29.2137	160.951	154.458	196.046	170.485	29.5147	5.77628	Homo sapiens
Q9HC38-2	GLOD4	-0.160312	0.267555		0.572588	94.5528	105.204	116.895	83.1928	98.5929	101.563	94.4497	105.55	0.894831	Homo sapiens
Q13098	GPS1	1.37518	0.0632044		1.19925	49.9746	57.766	59.2045	173.025	162.977	97.0535	144.352	55.6483	2.594	Homo sapiens
P55036	PSMD4	0.663398	0.0307118		1.51269	63.3106	70.5301	98.3747	137.454	116.538	113.792	122.595	77.4051	1.58381	Homo sapiens
Q9Y4L1	HYOU1	2.79049	0.0578143		1.23796	32.2221	28.4133	15.135	209.842	216.431	97.9563	174.743	25.2568	6.91867	Homo sapiens
P28072	PSMB6	0.430477	0.0940892		1.02646	84.9315	83.0043	87.6358	134.586	103.095	106.747	114.809	85.1905	1.34768	Homo sapiens
Q9UHJ6	SHPK	0.66044	0.45328		0.343634	22.6042	148.229	61.6744	114.145	194.697	58.6511	122.498	77.5024	1.58056	Homo sapiens
Q8IWX8	CHERP	0.639524	0.0642321		1.19225	73.374	64.8287	96.3724	98.4895	121.631	145.304	121.808	78.1917	1.55782	Homo sapiens
Q9NQ66	PLCB1	-6.64386	0.27313	Unique	0.56363		57.1827	142.817					100	-100	Homo sapiens
Q6P3X3	TTC27	-0.324158	0.280906		0.55144	88.1745	105.521	139.866	91.6656	74.4517	100.32	88.8126	111.187	0.798765	Homo sapiens
O43390	HNRNPR	0.417427	0.383452		0.416289	104.477	84.8298	67.5925	150.914	126.955	65.2321	114.367	85.6332	1.33554	Homo sapiens
P50995	ANXA11	0.776655	0.000364841		3.4379	80.0338	68.1283	72.9827	120.707	127.331	130.818	126.285	73.7149	1.71315	Homo sapiens
Q92692	NECTIN2	-0.635274	0.016254		1.78904	129.083	114.716	106.045		69.9714	80.1856	75.0785	116.614	0.643818	Homo sapiens
P08842	STS	-0.552683	0.246549		0.608097	124.312	113.535		64.0589	98.0937		81.0763	118.924	0.681751	Homo sapiens
O43399-3	TPD52L2	0.913567	0.0318281		1.49719	64.9011	74.0231	69.1421	120.877	116.392	154.665	130.645	69.3554	1.8837	Homo sapiens
O95861	BPNT1	-0.297726	0.310678		0.507689	108.654	133.926	88.266	86.2219	111.652	71.2801	89.7181	110.282	0.813534	Homo sapiens
Q16629	SRSF7	0.68265	0.00843172		2.07408	62.7081	80.7303	86.8804	129.749	128.138	111.794	123.227	76.7729	1.60508	Homo sapiens
O60507	TPST1	6.64386	0.0569767	Unique	1.2443				146.091	73.8059	80.1032	100		100	Homo sapiens
Q969E2	SCAMP4	0.696305	0.0705765		1.15134	77.3326	73.0256	78.6188	150.702	109.473	110.848	123.674	76.3257	1.62035	Homo sapiens
P49770	EIF2B2	2.23134	0.00132299		2.87844	34.0583	28.1034		158.474	145.303	134.062	145.946	31.0809	4.69569	Homo sapiens
Q16555	DPYSL2	0.855782	0.0034678		2.45995	73.8024	71.4711	68.2694	121.878	126.632	137.947	128.819	71.181	1.80974	Homo sapiens
Q02878	RPL6	1.64793	0.00331624		2.47935	44.5322	49.8253	50.7861	161.676	156.163	137.017	151.619	48.3812	3.13384	Homo sapiens
P22061	PCMT1	0.677061	0.0249461		1.603	75.2266	86.5357	69.1064	138.655	104.962	125.514	123.044	76.9562	1.59888	Homo sapiens
P61421	ATP6V0D1	0.234191	0.372918		0.428387	108.249	100.641	66.8145	122.278	112.538	89.4795	108.099	91.9013	1.17625	Homo sapiens
Q96CW5	TUBGCP3	3.26651	0.365782		0.436778	15.8266	26.2746	14.3793	34.4477	460.958	48.114	181.173	18.8269	9.62312	Homo sapiens
Q96GG9	DCUN1D1	0.138389	0.710336		0.148536	116.38	100.945	68.2979	100.348	73.9521	140.078	104.793	95.2075	1.10068	Homo sapiens
P15586	GNS	-0.0125925	0.981868		0.00794698	93.4673	67.1568	140.685	153.305	90.5104	54.8755	99.5636	100.436	0.99131	Homo sapiens
P49903	SEPHS1	2.01919	0.0114662	Imputed	1.94058		30.3935		133.398	133.297	102.912	123.202	30.3935	4.05357	Homo sapiens
P11279	LAMP1	-0.269772	0.0378719		1.42168	107.497	108.491	111.979	96.3646	82.3761	93.292	90.6776	109.322	0.829451	Homo sapiens
O00161	SNAP23	-0.0730819	0.583265		0.234134	92.8889	98.0343	116.674	102.553	89.3252	100.525	97.4677	102.532	0.950605	Homo sapiens
Q16270	IGFBP7	-0.769795	0.191678		0.717427	104.061	88.603	166.789		52.9907	87.5559	70.2733	119.818	0.586501	Homo sapiens
O75534	CSDE1	3.97586	0.000123724		3.90755	13.0308	13.0387	9.7846	192.371	190.569	181.205	188.049	11.9514	15.7345	Homo sapiens
P02461	COL3A1	2.14975	0.386398		0.412965	47.5607	26.0026		251.811	74.6259		163.218	36.7816	4.4375	Homo sapiens
P28676	GCA	-0.349344	0.553478		0.2569	167.751	80.6119	87.7828	125.252	97.2254	41.3773	87.9515	112.049	0.784941	Homo sapiens
Q9UBV8	PEF1	1.02781	0.0376783		1.42391	70.9853	64.1983	62.2542	159.146	134.072	109.344	134.187	65.8126	2.03893	Homo sapiens
Q9UN86	G3BP2	6.64386	0.0130984	Unique	1.88278				112.383	109.664	77.9532	100		100	Homo sapiens
P46783	RPS10	1.86675	0.00129648		2.88723	42.0223	43.797	43.2933	165.643	151.438	153.806	156.962	43.0376	3.6471	Homo sapiens
O75052	NOS1AP	3.42268	0.0495843		1.30466	12.6503	15.967	22.5628	111.339	193.35	244.131	182.94	17.06	10.7233	Homo sapiens
Q99735	MGST2	2.48212	0.0621545		1.20653	23.6225	28.6549	38.8087	243.767	134.137	131.01	169.638	30.362	5.58717	Homo sapiens
Q15746	MYLK	-0.561649	0.449168		0.347591	101.989	89.3196	153.119	44.8732		110.699	77.7863	114.809	0.677527	Homo sapiens
Q8IUC4	RHPN2	0.947313	0.00725433		2.1394	57.1294	86.0346	61.7346	124.339	121.539	149.224	131.7	68.2995	1.92828	Homo sapiens
O15230	LAMA5	-0.377019	0.111096		0.954303	129.403	94.4359	115.139	81.9531	94.5637	84.5053	87.0074	112.993	0.770027	Homo sapiens
P61081	UBE2M	1.34094	0.035557		1.44907	59.6615	62.1953	47.9631	173.573	146.185	110.422	143.393	56.6066	2.53316	Homo sapiens
O75369-8	FLNB	0.879478	0.0254531		1.59426		67.6225	65.3716	107.45	120.01	139.546	122.335	66.4971	1.83971	Homo sapiens
Q9HC35	EML4	2.2198	0.00389887		2.40906	40.0418	43.3165	22.681	164.81	187.943	141.208	164.654	35.3464	4.65828	Homo sapiens
P43353	ALDH3B1	-0.299972	0.447945		0.348775	137.452	108.74	84.8845	99.6742	116.782	52.4668	89.6411	110.359	0.812268	Homo sapiens
Q9NY33	DPP3	0.0875158	0.342182		0.465742	89.0893	98.766	103.048	109.78	102.775	96.5416	103.032	96.9679	1.06254	Homo sapiens
Q8N370	SLC43A2	0.232333	0.0567518		1.24602	95.0847	96.5127	84.2985	116.386	100.588	107.13	108.035	91.9653	1.17473	Homo sapiens
Q14764	MVP	0.704808	0.205211		0.687798	94.4506	84.3196	49.373	162.819	135.42	73.6188	123.952	76.0477	1.62993	Homo sapiens
P62328	TMSB4X	0.282135	0.382464		0.417409	79.8263	76.0442	114.888	117.548	79.99	131.703	109.747	90.253	1.21599	Homo sapiens
O75674	TOM1L1	0.287078	0.300516		0.522133	89.9504	92.9428	87.3568	127.133	121.197	81.4199	109.917	90.0833	1.22017	Homo sapiens
O15160	POLR1C	2.53082	0.13275		0.876967	25.5691	26.1452		243.375	132.944	71.9662	149.429	25.8572	5.779	Homo sapiens
Q14790	CASP8	1.13475	0.0842116		1.07463	51.3643	65.0853		151.776	149.872	81.9024	127.85	58.2248	2.1958	Homo sapiens
P46109	CRKL	-0.330191	0.429713		0.366822	107.002	115.151	112.028	134.533	71.3455	59.9399	88.6062	111.394	0.795431	Homo sapiens
P15514	AREG	-1.76012	0.0675361		1.17046	105.04	140.562	217.639	39.6101	27.5835	69.5656	45.5864	154.414	0.295223	Homo sapiens
Q16819	MEP1A	-1.41331	0.0525014		1.27983	149.027	105.146	182.048	61.0726	51.6382	51.0683	54.5931	145.407	0.37545	Homo sapiens
Q5MNZ6	WDR45B	1.46442	0.00839982		2.07573	74.8705	51.5034	33.2211	138.959	145.741	155.705	146.802	53.1983	2.75952	Homo sapiens
P53990-5	IST1	-0.0983867	0.60571		0.217735	105.122	92.7993	112.304	108.885	105.076	75.8137	96.5915	103.409	0.934077	Homo sapiens
P07858	CTSB	1.72144	0.0372757		1.42857	42.0543	35.482	62.0745	185.035	169.657	105.697	153.463	46.5369	3.29766	Homo sapiens
Q99436	PSMB7	0.716369	0.136162		0.865944	78.7685	80.1479	68.0949	164.31	96.7843	111.894	124.33	75.6704	1.64304	Homo sapiens
Q9Y6I3	EPN1	-0.469167	0.091584	Imputed	1.03818	91.4217	105.436	125.516		77.6257		77.6257	107.458	0.722381	Homo sapiens
Q9UHI6	DDX20	2.26094	0.0878374		1.05632	32.7089	39.6103	31.2532	241.92	156.365	98.1428	165.476	34.5242	4.79305	Homo sapiens
P36941	LTBR	0.174766	0.341327		0.466829	89.974	90.8103	101.067	124.771	92.0806	101.297	106.05	93.9505	1.12878	Homo sapiens
Q9Y383	LUC7L2	1.24751	0.0757278		1.12074	43.6062	58.4947	75.7127	186.249	95.8392	140.099	140.729	59.2712	2.37432	Homo sapiens
P52789	HK2	2.03694	0.116266		0.934548	60.224	9.65123		160.564	134.243	135.318	143.375	34.9376	4.10374	Homo sapiens
Q92828	CORO2A	-0.72449	0.012324		1.90925	119.191	123.273	131.319	90.3737	64.508	71.3357	75.4058	124.594	0.605211	Homo sapiens
P09327	VIL1	-0.318552	0.0244884		1.61104	105.813	118.142	109.032	97.0456	80.4873	89.4805	89.0045	110.996	0.801874	Homo sapiens
P09936	UCHL1	0.226717	0.37636		0.424397	101.12	106.548	68.8081	128.552	99.8805	95.0914	107.841	92.1587	1.17017	Homo sapiens
Q99536	VAT1	0.280883	0.292659		0.533638	88.2225	88.7053	93.9601	134.266	108.124	86.7224	109.704	90.296	1.21494	Homo sapiens
O95456	PSMG1	1.48652	0.0231978		1.63455	65.5505	53.2785	38.9776	182.704	139.404	120.086	147.398	52.6022	2.80212	Homo sapiens
Q16698	DECR1	0.278049	0.810241		0.0913857	91.6109	121.167	58.4021	246.9	53.4116	28.5088	109.607	90.3933	1.21255	Homo sapiens
Q15046	KARS1	1.87361	0.0074439		2.1282	41.6103	47.1848	39.8366	169.933	166.421	135.014	157.123	42.8772	3.66448	Homo sapiens
Q14457	BECN1	0.195373	0.712635		0.147133	110.452	78.6104	90.6548	109.424	51.4641	159.394	106.761	93.2392	1.14502	Homo sapiens
P54819	AK2	0.441678	0.0131553		1.8809	86.3783	88.3826	79.6722	122.255	118.014	105.299	115.189	84.811	1.35818	Homo sapiens
P31150	GDI1	-1.02719	0.000487711		3.31184	139.099	131.802	131.605	62.1363	61.2517	74.1066	65.8316	134.168	0.490664	Homo sapiens
Q8IUD2	ERC1	0.492344	0.43961		0.356933	58.9061	134.014	56.3805	156.023	58.0494	136.626	116.9	83.1003	1.40673	Homo sapiens
Q8TEB7	RNF128	-0.731573	0.416512		0.380373	176.868	168.992	28.6144	60.9301	110.65	53.9457	75.1753	124.825	0.602247	Homo sapiens
Q9NYT0	PLEK2	0.0809895	0.787114		0.103963	65.0643	98.4729	128.044	100.993	102.17	105.255	102.806	97.1939	1.05774	Homo sapiens
O95831	AIFM1	1.27385	0.118131		0.927636	67.5284	62.8848	45.125	199.939	135.966	88.5561	141.487	58.5127	2.41806	Homo sapiens
Q15582	TGFBI	0.22874	0.850975		0.070083	80.3685	137.803	58.0956	22.4993	50.1439	251.09	107.911	92.089	1.17181	Homo sapiens
O95394	PGM3	1.15546	0.00270934		2.56714	57.5184	70.4738	57.9075	139.965	150.201	123.935	138.033	61.9666	2.22755	Homo sapiens
P08709	F7	0.106905	0.710271		0.148576	117.582	108.96	62.3486	108.951	97.6893	104.47	103.703	96.2966	1.07692	Homo sapiens
P18075	BMP7	1.43121	0.0655773		1.18325	50.618	49.4591	62.2286	195.458	131.182	111.055	145.898	54.1019	2.69673	Homo sapiens
Q9Y4C2	TCAF1	0.84473	0.0754631		1.12227	104.821	54.9248	54.8521	151.39	138.954	95.0586	128.467	71.5326	1.79593	Homo sapiens
P42766	RPL35	1.24345	0.0376908		1.42376	56.6166	63.3293	58.2206	125.698	122.345	173.791	140.611	59.3888	2.36764	Homo sapiens
O75390	CS	2.31214	0.0819258		1.08658	40.5459	37.8314	22.1895	230.331	180.048	89.0539	166.478	33.5223	4.96618	Homo sapiens
P42224	STAT1	1.56643	0.0484642		1.31458	45.2264	62.6218	43.6015	168.704	178.777	101.07	149.517	50.4832	2.96171	Homo sapiens
Q9H2P0	ADNP	1.16605	0.168436		0.773565	63.2688	60.0368		117.333	159.362		138.347	61.6528	2.24397	Homo sapiens
P25786	PSMA1	0.936526	0.012258		1.91158	67.1783	75.6664	63.0639	149.855	124.34	119.897	131.364	68.6362	1.91391	Homo sapiens
Q9H4B7	TUBB1	4.26518	0.0116289	Imputed	1.93446	6.81598			158.004	114.108	121.072	131.061	6.81598	19.2285	Homo sapiens
Q9BPX5	ARPC5L	0.257888	0.397372		0.400803	60.32	102.183	110.755	95.9307	102.603	128.208	108.914	91.086	1.19573	Homo sapiens
Q9UEU0	VTI1B	0.513779	0.0757412		1.12067	78.1855	64.5126	104.441	118.782	106.722	127.358	117.62	82.3796	1.42779	Homo sapiens
Q9UBT2	UBA2	1.57323	0.0312267		1.50547	56.9631	52.5633	41.3907	177.419	159.892	111.772	149.694	50.3057	2.97569	Homo sapiens
P98160	HSPG2	-0.981252	0.0487149		1.31234	167.33	117.93	113.003	74.8406	73.2741	53.6218	67.2455	132.755	0.50654	Homo sapiens
Q8NF91	SYNE1	1.97748	0.00741155		2.13009	36.4897	40.4203	44.5954	145.069	182.384	151.042	159.498	40.5018	3.93805	Homo sapiens
P11233	RALA	-0.0928946	0.47403		0.324194	95.5357	110.363	103.757	98.677	84.2402	107.428	96.7816	103.218	0.93764	Homo sapiens
Q86TU7	SETD3	2.84606	0.155256		0.808951	24.1485	29.9392	32.215	251.427		162.27	206.849	28.7676	7.19034	Homo sapiens
O15460	P4HA2	-0.458099	0.0609796		1.21482	131.582	98.9818	116.67	79.0804	92.8579	80.8284	84.2556	115.744	0.727945	Homo sapiens
Q15334	LLGL1	0.195648	0.369982		0.43182	74.8104	94.4948	110.384	91.4538	107.951	120.906	106.77	93.2297	1.14524	Homo sapiens
P59998	ARPC4	0.151262	0.490018		0.309788	73.8702	100.379	110.038	121.83	94.2109	99.6716	105.238	94.7624	1.11054	Homo sapiens
P09493-5	TPM1	-0.788652	0.0326646		1.48592	108.014	121.145	150.856	80.1607	80.305	59.5192	73.3283	126.672	0.578885	Homo sapiens
Q6NSJ5	LRRC8E	-6.64386	0.00459324	Unique	2.33788	109.512	104.807	85.6811					100	-100	Homo sapiens
Q04637	EIF4G1	1.55582	0.0204915		1.68843	49.8696	54.1545	48.2598	178.115	140.066	129.534	149.239	50.7613	2.94001	Homo sapiens
P61086	UBE2K	0.0980811	0.666922		0.175925	73.9672	117.302	98.5367	115.298	91.183	103.713	103.398	96.6021	1.07035	Homo sapiens
Q9NRN7	AASDHPPT	0.386589	0.372564		0.428799	87.5912	95.5804	76.8728	98.8086	159.027	82.1199	113.319	86.6815	1.3073	Homo sapiens
Q13433	SLC39A6	0.353141	0.0116538		1.93353	86.6117	86.1227	97.3084		112.326	117.631	114.979	90.0142	1.27734	Homo sapiens
P13688	CEACAM1	-6.64386	0.0306309	Unique	1.51384	68.8038	105.056	126.141					100	-100	Homo sapiens
Q8WZA0	LZIC	-0.877773	0.0390236		1.40867	133.743	153.42	101.386	88.4576	58.5655	64.4279	70.4837	129.516	0.544207	Homo sapiens
Q9H2C0	GAN	0.828423	0.0093055	Imputed	2.03126	80.04	75.0524	96.1774			148.73	148.73	83.7566	1.77574	Homo sapiens
P51888	PRELP	0.140695	0.652655		0.185316	98.9103	87.6519	101.629		89.6566	122.152	105.904	96.0638	1.10244	Homo sapiens
Q9UJU6	DBNL	-0.315054	0.360647		0.442917	93.9077	121.474	117.245	104.662	53.0309	109.68	89.1242	110.876	0.803821	Homo sapiens
P60033	CD81	0.607938	0.131646		0.880592	68.5561	78.9207	90.2336	117.591	91.85	152.849	120.763	79.2368	1.52408	Homo sapiens
P11908	PRPS2	1.75331	0.0262086		1.58156	43.6318	46.3419	47.2851	190.245	138.552	133.945	154.247	45.7529	3.3713	Homo sapiens
P32856	STX2	-0.138598	0.685692		0.163871	107.893	94.2617	109.255	76.6281		111.962	94.2951	103.803	0.908401	Homo sapiens
P62820	RAB1A	1.05243	0.00429988		2.36654	54.4417	76.7242	64.0183	127.286	124.815	152.715	134.939	65.0614	2.07402	Homo sapiens
P48059	LIMS1	0.194561	0.452895		0.344002	76.6518	84.0548	119.095	99.4594	95.6565	125.082	106.733	93.2672	1.14438	Homo sapiens
Q5VIR6	VPS53	2.35016	0.0131514		1.88103	30.4315	43.1142	24.8345	200.514	164.89	136.216	167.207	32.7934	5.09879	Homo sapiens
P11388	TOP2A	-0.195376	0.670426		0.173649	117.58	107.569	95.1338	57.2838	146.2	76.2335	93.2391	106.761	0.873345	Homo sapiens
Q99717	SMAD5	-0.0772621	0.890062		0.0505797	70.8677	104.388	132.776	42.2294	100.196	149.543	97.3229	102.677	0.947855	Homo sapiens
P13010	XRCC5	2.68091	0.0119594		1.92229	31.1455	34.8152	14.9823	182.111	201.723	135.224	173.019	26.981	6.41262	Homo sapiens
P21283	ATP6V1C1	-0.263984	0.136824		0.863838	108.288	123.408	95.675	84.8237	88.4112	99.3944	90.8765	109.124	0.832785	Homo sapiens
P05026	ATP1B1	0.172291	0.367168		0.435135	95.1474	98.9617	87.9987	126.521	95.2474	96.1236	105.964	94.0359	1.12685	Homo sapiens
Q96KG9	SCYL1	1.91272	0.0339939		1.4686	48.1059	47.3157	30.4914	184.118	179.732	110.237	158.029	41.971	3.76519	Homo sapiens
Q8WYA6	CTNNBL1	3.34364	0.0297651		1.52629	9.57555	21.2363		164.392	198.335	106.461	156.396	15.4059	10.1517	Homo sapiens
Q9NZM1	MYOF	0.456613	0.0524908		1.27992	93.2226	87.4967	72.1981	133.693	107.148	106.242	115.694	84.3058	1.37232	Homo sapiens
Q86W92	PPFIBP1	0.0152987	0.930436		0.0313133	88.3906	91.5429	118.793		106.259	95.0152	100.637	99.5754	1.01066	Homo sapiens
P21741	MDK	0.290139	0.510776		0.29177	84.0092	73.0779	112.848	64.3151	145.985	119.765	110.022	89.9783	1.22276	Homo sapiens
Q9H444	CHMP4B	-0.228351	0.420302		0.376439	89.3881	95.195	139.11	93.5349	89.6574	93.115	92.1024	107.898	0.85361	Homo sapiens
P08621	SNRNP70	0.814639	0.0124067		1.90634	56.3854	88.1645	72.9313	140.092	131.844	110.584	127.506	72.4938	1.75886	Homo sapiens
Q658P3	STEAP3	1.20658	0.0220204		1.65718		50.0571	62.0042	150.254	134.322	103.363	129.313	56.0307	2.30789	Homo sapiens
Q969P0	IGSF8	2.58846	0.00210675		2.67639	31.1017	29.7099	24.7246	169.199	186.617	158.648	171.488	28.5121	6.01458	Homo sapiens
Q7Z2K8	GPRIN1	0.712165	0.211426		0.674842	79.7709	71.2376	76.4141	175.836	86.2305	110.51	124.192	75.8075	1.63826	Homo sapiens
P15531	NME1	0.523418	0.142321		0.84673	63.4849	71.6826	111.001	134.004	92.1386	127.689	117.944	82.0561	1.43736	Homo sapiens
O43854	EDIL3	-0.79727	0.272339		0.56489	161.715	147.302	52.3526	79.8288	58.8015		69.3152	120.457	0.575437	Homo sapiens
Q96IG2	FBXL20	-1.27821	0.0435512		1.361	97.2834	132.134	162.779	66.6213		41.1824	53.9018	130.732	0.412308	Homo sapiens
Q9NY35	CLDND1	-0.290795	0.38283		0.416994	102.287	110.37	117.476	118.485	94.9247	56.4573	89.9558	110.044	0.817452	Homo sapiens
Q13561	DCTN2	0.391147	0.186811		0.728597	78.1783	92.4788	88.9218	130.759	85.7513	123.911	113.474	86.5263	1.31144	Homo sapiens
Q86VP6	CAND1	0.962971	0.00438286		2.35824	67.9258	81.2518	54.2591	139.782	140.371	116.411	132.188	67.8122	1.94932	Homo sapiens
P48556	PSMD8	2.09201	0.0142098		1.84741	42.1123	38.9053	32.9765	173.751	181.838	130.417	162.002	37.998	4.26343	Homo sapiens
P54578	USP14	0.603938	0.0203357		1.69174	72.1417	92.1018	73.865	135.559	120.117	106.215	120.63	79.3695	1.51986	Homo sapiens
P07305	H1-0	0.733494	0.0232965		1.63271	68.4921	62.2342	94.6122	112.996	117.386	144.279	124.887	75.1128	1.66266	Homo sapiens
P22392-2	NME2	-0.192773	0.829924		0.0809617	164.055	63.9328	87.8116		47.6791	136.521	92.1001	105.267	0.874923	Homo sapiens
Q9BWJ5	SF3B5	1.57341	0.0169044		1.772	46.5931	61.29	43.0193	119.333	155.377	174.387	149.699	50.3008	2.97608	Homo sapiens
P84243	H3-3A H3-3B	6.64386	0.510413	Unique	0.292078					1.8133	198.187	100		100	Homo sapiens
Q99961	SH3GL1	0.667254	0.0536815		1.27018	79.59	68.161	84.084	145.382	120.517	102.266	122.722	77.2783	1.58805	Homo sapiens
O43687	AKAP7	-1.01466	0.118361		0.926792	102.634	110.534	188.185	70.7592	46.3206	81.5676	66.2158	133.784	0.494945	Homo sapiens
Q9NZV1	CRIM1	-6.64386	0.000198469	Unique	3.70231	94.4786	106.236	99.2857					100	-100	Homo sapiens
P26196	DDX6	1.89121	0.000304784		3.51601	44.0352	48.0834	35.2846	153.433	149.493	169.671	157.532	42.4677	3.70946	Homo sapiens
P20020	ATP2B1	0.79799	0.0142544		1.84605	70.9583	76.7323	71.3933	139.558	127.568	113.79	126.972	73.028	1.73868	Homo sapiens
Q06481	APLP2	-0.954583	0.0733537		1.13458	149.72	151.072	94.9888	69.9793	69.4246	64.8153	68.0731	131.927	0.515991	Homo sapiens
O00267	SUPT5H	3.63239	0.0217323		1.66289	13.3483	12.1598		186.812	172.367	115.313	158.164	12.7541	12.4011	Homo sapiens
P46926	GNPDA1	0.702499	0.00733089		2.13484	78.392	86.7944	63.1831	132.021	121.773	117.836	123.877	76.1232	1.62732	Homo sapiens
O43688	PLPP2	0.18943	0.291226		0.53577	93.9658	86.3039	100.063	117.311	88.201	114.155	106.556	93.4443	1.14031	Homo sapiens
Q99569	PKP4	-6.64386	0.0200927	Unique	1.69696	79.6354	94.8735	125.491					100	-100	Homo sapiens
O14976	GAK	2.11848	0.0822778	Imputed	1.08472		28.5163		178.682	114.414	78.387	123.828	28.5163	4.34235	Homo sapiens
O60911	CTSV	1.98869	0.152774		0.815951	51.5917	51.6534	17.5092	231.484	194.023	53.7383	159.749	40.2514	3.96877	Homo sapiens
Q12864	CDH17	-0.36081	0.201164		0.696449	95.4906	110.484	131.346	83.1829	68.6031	110.894	87.56	112.44	0.778727	Homo sapiens
Q96QD8	SLC38A2	0.0208508	0.94738		0.0234759	103.371	124.905	69.5568	77.0905	104.498	120.58	100.723	99.2774	1.01456	Homo sapiens
O75695	RP2	-0.13365	0.297611		0.526352	99.4187	113.547	100.92	106.71	93.9405	85.4639	95.3714	104.629	0.911522	Homo sapiens
Q8TCT8	SPPL2A	-0.216657	0.41661		0.38027	119.017	95.9719			93.2099	91.8007	92.5053	107.495	0.860557	Homo sapiens
Q5VTR2	RNF20	2.04369	0.060013		1.22175	14.3088	55.2858		202.98	101.691	125.734	143.468	34.7973	4.12298	Homo sapiens
Q9BRX8	PRXL2A	6.64386	0.142339	Unique	0.846677					121.24	78.7599	100		100	Homo sapiens
P40763	STAT3	1.69363	0.040543		1.39208	40.7708	50.3532	50.5624	191.535	153.545	113.234	152.771	47.2288	3.2347	Homo sapiens
Q9H3U1	UNC45A	0.630896	0.00856884		2.06708	77.6649	86.1761	71.5892	127.979	128.315	108.276	121.523	78.4767	1.54853	Homo sapiens
P27816	MAP4	0.179828	0.651487		0.186094	72.4876	73.6811	135.158	98.9486	85.3822	134.342	106.224	93.7757	1.13275	Homo sapiens
Q8WZ82	OVCA2	1.09396	0.120076		0.920544	64.8305	86.0292	40.5525	184.123	142.639	81.8259	136.196	63.804	2.1346	Homo sapiens
P11216	PYGB	2.64812	0.0329586		1.48203	26.4379	33.0002	23.1099	204.696	195.012	117.744	172.484	27.516	6.2685	Homo sapiens
Q96T76	MMS19	1.86265	0.00292884		2.5333	38.4908	41.7998	49.1102	161.118	169.813	139.667	156.866	43.1336	3.63676	Homo sapiens
Q9NSK0	KLC4	-1.47929	0.0304966		1.51575	119.911	158.997	162.702	95.9943	40.053	22.3427	52.7967	147.203	0.358665	Homo sapiens
P30050	RPL12	1.98082	3.38e-06		5.47126	38.8323	44.813	37.6359	159.942	163.46	155.318	159.573	40.4271	3.94718	Homo sapiens
Q7Z2W4	ZC3HAV1	3.47201	0.00697118		2.15669	16.2128	18.2092	15.1798	211.067	163.968	175.363	183.466	16.5339	11.0963	Homo sapiens
Q96AJ9-1	VTI1A	2.34132	0.0832151		1.0798	38.0808	24.8758	35.9283	170.735	93.052	237.328	167.038	32.9616	5.06766	Homo sapiens
Q86YQ8	CPNE8	-0.300783	0.449784		0.346996	121.043	76.7298	133.387	82.9811	62.4736	123.385	89.6132	110.387	0.811811	Homo sapiens
Q9NVQ4	FAIM	6.64386	0.164001	Unique	0.785153					75.4327	124.567	100		100	Homo sapiens
Q13126	MTAP	0.491329	0.133628		0.874103	74.8304	89.3982	85.1749	128.967	88.2822	133.347	116.865	83.1345	1.40574	Homo sapiens
Q01085	TIAL1	2.67707	0.0044541		2.35124	36.4058	33.9134	10.8108	205.626	154.693	158.55	172.957	27.0433	6.39554	Homo sapiens
Q8IWZ3	ANKHD1	0.325403	0.132037		0.879305	77.0945	82.1147	107.101	108.516	110.639	114.535	111.23	88.7699	1.25301	Homo sapiens
P58107	EPPK1	1.80194	0.00859749		2.06563	73.512	27.485	32.7263	180.408	163.599	122.27	155.426	44.5744	3.48688	Homo sapiens
Q9UBH6	XPR1	-0.753312	0.0286578		1.54276	134.178	125.313	117.1	59.8307	67.4106	96.1676	74.4696	125.53	0.59324	Homo sapiens
O43581	SYT7	-0.293523	0.448224		0.348505	93.9161	80.449	149.482	83.2361	92.9167		88.0764	107.949	0.815907	Homo sapiens
Q9BY44	EIF2A	1.73843	0.065477		1.18391	44.7833	52.8567	40.7138	200.632	161.703	99.3112	153.882	46.1179	3.33671	Homo sapiens
Q9P035	HACD3	2.36233	0.0239141		1.62135	34.7915	36.5679	26.3285	170.279	204.22	127.814	167.437	32.5627	5.142	Homo sapiens
Q6PGP7	TTC37	2.63695	0.0789344		1.10273	29.5752	32.6234	20.9023	254.309	156.535	106.054	172.3	27.7003	6.22014	Homo sapiens
P36894	BMPR1A	-6.64386	0.0152656	Unique	1.81629	122.623	82.694	94.6831					100	-100	Homo sapiens
Q13557-10	CAMK2D	1.17087	0.0209772		1.67825	58.9698	65.4806	60.0818	146.693	153.901	114.873	138.489	61.5107	2.25147	Homo sapiens
Q8N1P7	CRYBG2	3.56275	0.00319338		2.49575	16.6353	10.1434	20.0354	163.912	184.578	204.696	184.395	15.6047	11.8167	Homo sapiens
Q9NV35	NUDT15	1.18365	0.0708087		1.14991	78.5216	69.8539	35.0262	166.908	161.001	88.689	138.866	61.1339	2.27151	Homo sapiens
Q8NFT2	STEAP2	-6.64386	0.016532	Unique	1.78167	117.289	76.2268	106.485					100	-100	Homo sapiens
Q9UQ88	CDK11A	3.02032	0.0959613		1.0179	15.3205	22.6439		195.152	203.546	63.3372	154.012	18.9822	8.11347	Homo sapiens
P57737	CORO7	6.64386	0.0995639	Unique	1.0019				162.893	76.2311	60.8761	100		100	Homo sapiens
Q9Y5L0-1	TNPO3	2.12078	0.029591		1.52884	39.4395	47.8371	24.8878	175.563	197.362	114.91	162.612	37.3881	4.34929	Homo sapiens
O00629	KPNA4	0.0714733	0.820645		0.0858449	86.3374	85.8921	120.341	79.0728	93.364	134.993	102.477	97.5234	1.05079	Homo sapiens
Q9GZM7	TINAGL1	-1.17139	0.0717746		1.14403	186.826	115.213	113.475	74.3036	65.9324	44.2498	61.4953	138.505	0.443994	Homo sapiens
Q9NZU0	FLRT3	0.184018	0.459506		0.337708	85.7274	118.993	76.1726	115.338	113.427	90.3412	106.369	93.631	1.13604	Homo sapiens
P05388	RPLP0	1.90531	0.0137286		1.86237	39.8111	47.4671	39.1466	183.891	157.019	132.665	157.858	42.1416	3.7459	Homo sapiens
Q7Z7N9	TMEM179B	1.79388	0.047998		1.31878	48.1525	36.3055	49.8466	127.643	130.787	207.266	155.232	44.7682	3.46746	Homo sapiens
O95164	UBL3	-0.306695	0.435058		0.361453	108.98	96.6125	126.176	67.9798	67.9948	132.257	89.4106	110.589	0.808492	Homo sapiens
Q9BXJ9	NAA15	2.47373	0.00121576		2.91515	34.6807	38.4099	18.4455	147.8	179.808	180.855	169.488	30.512	5.55479	Homo sapiens
Q14651	PLS1	-0.573487	0.0456661		1.34041	115.428	139.876	103.55	92.5788	71.1096	77.4579	80.3821	119.618	0.67199	Homo sapiens
Q9Y333	LSM2	0.546366	0.214374		0.668828	74.9645	81.7456		152.916	106.103	84.27	114.43	78.3551	1.4604	Homo sapiens
O75347	TBCA	0.280843	0.0228629		1.64087	84.8254	87.9764	98.0903	109.247	106.318	113.542	109.703	90.2974	1.2149	Homo sapiens
P14625	HSP90B1	1.32164	0.00922986		2.0348	55.513	66.3351	49.6046	165.122	137.635	125.79	142.849	57.1509	2.49951	Homo sapiens
Q14203	DCTN1	2.3072	0.0109643		1.96002	33.1937	33.4016	34.2581	191.432	164.839	142.876	166.382	33.6178	4.94923	Homo sapiens
Q96AE4	FUBP1	1.15289	0.0782853		1.10632	69.4703	65.9773	50.6808	183.508	103.313	127.051	137.957	62.0428	2.22358	Homo sapiens
Q14683	SMC1A	1.83318	0.0145074		1.83841	40.9763	46.6339	43.876	142.516	184.43	141.569	156.171	43.8287	3.56322	Homo sapiens
Q13445	TMED1	1.48526	0.0711008		1.14813		43.0905	53.072	174.624	141.524	87.6896	134.612	48.0813	2.79969	Homo sapiens
Q9BQA1	WDR77	1.60748	0.00695474		2.15772	47.0022	53.7209	47.5278	167.424	150.668	133.657	150.583	49.417	3.04719	Homo sapiens
P33947	KDELR2	3.81703	0.01874		1.72723	9.98775	11.868	17.8946	228.831	143.634	187.784	186.75	13.2501	14.0942	Homo sapiens
Q12906	ILF3	1.83985	0.037606		1.42474	46.2461	60.0972	24.6688	137.937	208.67	122.381	156.329	43.6707	3.57973	Homo sapiens
Q16777	H2AC20	2.99312	0.0254834		1.59374	28.4269	16.9448	21.578	144.08	159.911	229.059	177.683	22.3166	7.96195	Homo sapiens
O95772	STARD3NL	-0.597267	0.0691481		1.16022	116.257	100.171	144.799	74.8188	71.0731	92.8811	79.591	120.409	0.661005	Homo sapiens
Q9BQ67	GRWD1	3.24698	0.0240294		1.61926	27.8927	19.5232	9.76083	201.754	214.364	126.705	180.941	19.0589	9.49378	Homo sapiens
Q08AM6	VAC14	6.64386	0.427573	Unique	0.36899				24.912	175.088		100		100	Homo sapiens
Q13228	SELENBP1	-0.943026	0.443602		0.353007	263.673	53.6344	77.3924	88.9903	40.7408	75.5686	68.4332	131.567	0.520141	Homo sapiens
Q9UNN8	PROCR	0.687498	0.0904239		1.04372	88.3342	97.5898	43.9181	102.691	144.037	123.429	123.386	76.614	1.61049	Homo sapiens
Q8WUA8	TSKU	2.42404	0.0336518	Imputed	1.47299		23.3916		115.502	162.91	98.1963	125.536	23.3916	5.36672	Homo sapiens
P30154	PPP2R1B	1.08539	0.0454618		1.34235	65.3044	82.7376	44.1458	97.0466	157.957	152.809	135.937	64.0626	2.12195	Homo sapiens
Q9BYG5	PARD6B	0.223906	0.249394		0.603115	102.498	98.6485	75.6206	115.033	116.155	92.0449	107.744	92.2556	1.16789	Homo sapiens
P53597	SUCLG1	0.820485	0.159869		0.796237	68.4134	104.822	43.6844	178.608	108.426	96.0461	127.693	72.3066	1.766	Homo sapiens
O15264	MAPK13	2.61559	0.00965674		2.01517	20.0856	19.9752	44.1057	190.963	192.254	132.617	171.945	28.0555	6.12873	Homo sapiens
P46977	STT3A	-0.0548213	0.821148		0.0855786	94.1363	117.579	93.9836	124.214	90.0566	80.0298	98.1003	101.9	0.962714	Homo sapiens
P10644	PRKAR1A	0.00558266	0.98946		0.00460155	123.524	58.8416	117.054	79.1506	136.591	84.8387	100.193	99.8065	1.00388	Homo sapiens
O15498	YKT6	0.298481	0.225733		0.646405	89.5565	94.4128	85.1073	131.599	109.462	89.863	110.308	89.6922	1.22985	Homo sapiens
Q9UBN6	TNFRSF10D	-1.14087	0.0607531		1.21643	113.405	103.529	166.996	71.3819	44.6891		58.0355	127.976	0.453486	Homo sapiens
Q08623	PUDP	-0.196589	0.405943		0.391535	95.3462	103.462	121.6	99.9979	109.902	69.6923	93.1973	106.803	0.872611	Homo sapiens
Q9UBS4	DNAJB11	0.947369	0.147788		0.830361	62.9287	93.832	48.1327	146.678	172.827	75.6014	131.702	68.2978	1.92835	Homo sapiens
P61026	RAB10	0.593997	0.0104438		1.98114	70.6609	78.9887	89.4493	128.126	106.876	125.899	120.3	79.6996	1.50942	Homo sapiens
Q9BU68	PRR15L	-0.94914	0.175682		0.755272	91.0186	111.064	193.189	68.5249	58.3196	77.8833	68.2426	131.757	0.517941	Homo sapiens
P61758	VBP1	0.717094	0.0346306		1.46054	74.5562	82.431	69.9531	104.335	141.214	127.511	124.353	75.6468	1.64387	Homo sapiens
Q4G0F5	VPS26B	-0.66507	0.0166068		1.77971	114.135	129.366	124.449	80.8977	89.7188	61.4339	77.3501	122.65	0.630658	Homo sapiens
P26641	EEF1G	1.87194	0.0042444		2.37218	43.2355	50.2726	35.2405	173.335	162.011	135.905	157.084	42.9162	3.66024	Homo sapiens
Q9P0T7	TMEM9	0.749975	0.346641		0.46012	49.0181	46.9601	127.755	176.733	49.684	149.85	125.422	74.5778	1.68176	Homo sapiens
Q9Y6D5	ARFGEF2	3.12563	0.000723746		3.14041	20.3943	23.1577	18.1265	185.862	167.935	184.524	179.441	20.5595	8.72788	Homo sapiens
O76071	CIAO1	0.57354	0.0619324		1.20808	83.4686	81.426	76.2465	98.6238	133.799	126.436	119.62	80.3804	1.48817	Homo sapiens
O15066	KIF3B	1.05574	0.077804		1.109	77.1975	68.6306	49.0538	135.263	174.455	95.4002	135.039	64.9606	2.07879	Homo sapiens
Q00577	PURA	3.70566	0.0347493		1.45905	14.133	20.0184	8.5621	126.441	241.954	188.891	185.762	14.2378	13.0471	Homo sapiens
Q9C0J8	WDR33	-6.64386	0.0019432	Unique	2.71148	98.09	91.225	110.685					100	-100	Homo sapiens
Q9UGI8	TES	0.654655	0.143699		0.842546	78.6216	71.6807	82.7763	159.369	94.3163	113.237	122.307	77.6929	1.57424	Homo sapiens
Q13185	CBX3	1.08054	0.037722		1.42341	65.49	59.8124	67.325	158.139	141.52	107.714	135.791	64.2091	2.11482	Homo sapiens
P45974	USP5	0.894871	0.0565961		1.24721	68.7436	79.4378	61.6496	158.822	129.566	101.781	130.056	69.9437	1.85944	Homo sapiens
P04075	ALDOA	0.0833523	0.574811		0.240475	88.4852	103.576	99.2753	117.146	89.1584	102.36	102.888	97.112	1.05948	Homo sapiens
O43617	TRAPPC3	0.262621	0.479754		0.318981	78.7337	105.032	89.0038	82.6305	149.74	94.8598	109.077	90.9233	1.19966	Homo sapiens
P62633	CNBP	2.94399	0.0358888		1.44504	15.2454	17.7679	35.989	168.647	126.32	236.031	176.999	23.0008	7.69536	Homo sapiens
Q9BSJ2	TUBGCP2	2.54766	0.0953285		1.02078	24.6041	26.5714		189.451	192.401	66.9725	149.608	25.5877	5.84687	Homo sapiens
[truncated: 975 more rows]

## Sheet: Caco-2 MS analysis filtered
Viral and host cellular proteins identified in SARS-CoV-2 virion and mock preparations from Caco-2 cells in 3 biological replicates with a log2 fold change of ≥1.2 (p value <0.05)
Accession	Gene	Virus.l2fc	Virus.p	Virus.impute	Virus.mlog10p	Caco-Mock-1	Caco-Mock-2	Caco-Mock-3	Caco-Virus-1	Caco-Virus-2	Caco-Virus-3	Virus.mean	Mock.mean	Virus.fc	Organism
P0DTC7	ORF7a	6.64386	0.00519697	Unique	2.28425				112.911	86.622	100.467	100		100	SARS-CoV-2
P0DTD2	ORF9b	6.65235	0.0158379		1.8003	1.74397		1.54798	197.016	173.641	126.051	165.569	1.64598	100.59	SARS-CoV-2
P0DTC6	ORF6	6.64386	0.00586365	Unique	2.23183				115.419	95.8817	88.6995	100		100	SARS-CoV-2
P0DTC9	Nucleocapsid (N)	11.0746	0.00422576		2.3741	0.0813167	0.0873743	0.109387	178.242	198.197	223.283	199.907	0.0926928	2156.66	SARS-CoV-2
P0DTC5	Membrane (M)	13.2017	0.0056246		2.24991	0.0160199	0.0233615	0.0242966	221.572	170.997	207.368	199.979	0.021226	9421.42	SARS-CoV-2
P0DTC2	Spike (S)	9.46491	0.00696803		2.15689	0.268579	0.280123	0.299143	227.097	202.701	169.354	199.717	0.282615	706.677	SARS-CoV-2
P0DTC1	Replicase polyprotein 1a (pp1a)	3.05604	0.00987355	Imputed	2.00553		15.4139		148.638	109.218	126.73	128.195	15.4139	8.31686	SARS-CoV-2
P0DTC3	ORF3a	12.2893	0.00714605	Imputed	2.14593		0.0266351		154.27	114.876	130.828	133.324	0.0266351	5005.59	SARS-CoV-2
P62701	RPS4X	1.98467	0.00754241		2.12249	38.0577	46.5263	36.4392	175.868	167.728	135.38	159.659	40.3411	3.95773	Homo sapiens
Q3YEC7	RABL6	1.67324	0.00560939		2.25108	49.6923	47.8244	45.7054	159.748	161.467	135.564	152.259	47.7407	3.1893	Homo sapiens
Q9UBP6	METTL1	6.64386	0.0258896	Unique	1.58687				127.54	97.8329	74.627	100		100	Homo sapiens
Q6ZRP7	QSOX2	3.02861	0.00015193		3.81836	14.2654	21.9822	29.253	181.617	176.98	175.902	178.166	21.8335	8.16022	Homo sapiens
Q9Y6D6	ARFGEF1	4.04798	0.0135506		1.86804	3.08382	17.3175	13.8041	168.876	163.117	233.802	188.598	11.4018	16.541	Homo sapiens
Q9BYJ9	YTHDF1	3.36015	0.0032547		2.48749	29.6262	11.5932	12.0264	176.215	210.126	160.413	182.251	17.7486	10.2685	Homo sapiens
O75718	CRTAP	2.91253	0.0194814		1.71038	13.2995	27.3706		169.102	180.885	109.343	153.11	20.3351	7.52936	Homo sapiens
P54687	BCAT1	3.34804	0.00965979		2.01503	14.9064	19.0259	19.7223	180.262	211.818	154.265	182.115	17.8849	10.1826	Homo sapiens
Q9NYM9	BET1L	4.11096	0.0269215	Imputed	1.5699	7.57036			172.299	110.659	109.472	130.81	7.57036	17.2792	Homo sapiens
P78371	CCT2	1.99283	0.00667349		2.17565	40.2037	43.4481	36.8258	167.097	173.826	138.599	159.841	40.1592	3.98018	Homo sapiens
Q8WUD1	RAB2B	1.62089	0.00788226		2.10335	42.4838	40.6494	64.0825	167.619	122.431	162.735	150.928	49.0719	3.07565	Homo sapiens
P46777	RPL5	1.99698	0.000244889		3.61103	37.3759	44.1501	38.6753	162.541	166.132	151.125	159.933	40.0671	3.99162	Homo sapiens
Q8WWM7	ATXN2L	2.84168	0.0112408		1.9492	26.3867	28.6785	18.3872	200.731	141.874	183.942	175.516	24.4841	7.16856	Homo sapiens
P13804	ETFA	1.56425	0.032039		1.49432	52.1274	51.7157	47.7778	179.892	116.542	151.945	149.46	50.5403	2.95724	Homo sapiens
P19838	NFKB1	1.37387	0.000504408		3.29722	57.59	64.3986	61.3115		160.776	155.924	158.35	61.1	2.59165	Homo sapiens
P53350	PLK1	1.51685	0.013469		1.87066	36.6887	53.8563	64.8288	179.416	140.108	125.102	148.209	51.7913	2.86165	Homo sapiens
O43242	PSMD3	1.79068	0.00704359		2.15221	40.8807	50.3361	43.3188	166.867	165.653	132.944	155.155	44.8452	3.45978	Homo sapiens
P55884	EIF3B	2.18471	0.0146548		1.83402	37.6719	43.6155	26.8919	195.276	164.3	132.245	163.94	36.0598	4.54635	Homo sapiens
P29144	TPP2	1.3633	2.78e-06		5.5564	55.0948	58.3804	54.4639	145.312	145.826	140.923	144.02	55.9797	2.57273	Homo sapiens
P51570	GALK1	1.52224	0.0485132		1.31414	47.1709	61.0058	46.7672	145.701	189.948	109.407	148.352	51.6479	2.87237	Homo sapiens
P83731	RPL24	1.52758	0.000341822		3.4662	42.7401	63.6177	48.1613	158.811	143.58	143.09	148.494	51.5064	2.88301	Homo sapiens
Q13112	CHAF1B	6.64386	0.0192928	Unique	1.7146				123.734	98.2184	78.048	100		100	Homo sapiens
Q86XR2	NIBAN3	1.27474	0.000414477		3.3825	48.4318	65.8037	61.226	147.347	135.352	141.839	141.513	58.4872	2.41955	Homo sapiens
P31689	DNAJA1	1.27319	0.0121162		1.91663	69.9352	62.265	43.3945	160.474	149.522	114.41	141.468	58.5316	2.41696	Homo sapiens
P62263	RPS14	1.3969	0.0133273		1.87526	56.2574	57.772	51.1073	148.402	123.867	162.595	144.954	55.0456	2.63335	Homo sapiens
P40227	CCT6A	1.4456	0.00128706		2.8904	53.6161	58.1922	49.3191	153.781	150.676	134.416	146.291	53.7091	2.72376	Homo sapiens
Q14498	RBM39	6.64386	0.0124125	Unique	1.90614				121.068	85.4514	93.4804	100		100	Homo sapiens
P62851	RPS25	1.48327	0.000829858		3.081	49.4288	58.7728	49.8672	146.204	137.508	158.219	147.31	52.6896	2.79582	Homo sapiens
Q659C4	LARP1B	6.64386	0.036009	Unique	1.44359				103.87	129.455	66.6748	100		100	Homo sapiens
Q96P48	ARAP1	2.37471	0.0016118		2.79269	44.7063	44.4116	7.87029	178.762	171.15	153.1	167.671	32.3294	5.18632	Homo sapiens
O60341	KDM1A	2.4237	0.0498009		1.30276	23.9997	31.2601		192.84	156.929	94.9714	148.247	27.6299	5.36545	Homo sapiens
Q96QR8	PURB	3.39245	0.00152231		2.8175	23.7642	21.4295	6.97586	189.298	198.823	159.71	182.61	17.3899	10.5009	Homo sapiens
P14866	HNRNPL	2.2926	0.0205964		1.68621	35.4944	41.7842	24.4267	194.479	179.713	124.103	166.098	33.9018	4.8994	Homo sapiens
Q9UG63	ABCF2	1.40073	0.0191259		1.71838	60.2404	61.3677	43.2109	163.434	158.056	113.691	145.06	54.9397	2.64036	Homo sapiens
P46459	NSF	4.30614	0.0195197		1.70953	10.8072	10.8667	7.19675	228.281	201.636	141.212	190.376	9.62356	19.7823	Homo sapiens
P25705	ATP5F1A	1.73814	0.0370541		1.43116	50.4113	45.8914	42.0723	174.231	177.02	110.374	153.875	46.125	3.33604	Homo sapiens
P06576	ATP5F1B	2.20398	0.0301641		1.52051	38.4365	41.1313	27.4319	193.742	182.652	116.606	164.333	35.6666	4.60749	Homo sapiens
P13693	TPT1	1.24329	0.00640322		2.1936	63.2277	69.3834	45.5691	119.856	143.043	158.921	140.607	59.3934	2.36738	Homo sapiens
P22314	UBA1	1.41191	0.0084751		2.07186	54.2221	59.7764	49.8962	161.208	148.623	126.274	145.368	54.6315	2.66089	Homo sapiens
O95159	ZFPL1	1.56162	0.0193085		1.71425	59.1859	54.8008	37.8411	174.291	157.925	115.956	149.391	50.6093	2.95185	Homo sapiens
Q99447	PCYT2	2.00329	2e-05		4.69984	39.8944	43.6533	36.2334	166.345	156.105	157.77	160.073	39.927	4.00914	Homo sapiens
P16402	H1-3	2.96505	0.0293822		1.53192	20.8395	17.0052	30.271	144.054	154.746	233.085	177.295	22.7052	7.80855	Homo sapiens
O60506-3	SYNCRIP	3.21758	0.00511177		2.29143	18.204	22.9837	17.0519	157.572	183.998	200.19	180.587	19.4132	9.30227	Homo sapiens
P42785	PRCP	1.86334	0.0353516		1.45159	48.8287	49.7034	30.8203	192.96	166.578	111.109	156.883	43.1175	3.63849	Homo sapiens
P52569	SLC7A2	1.32633	0.0183399		1.7366	61.0655	57.0305	52.9592	168.103	133.43	127.412	142.982	57.0184	2.50764	Homo sapiens
P08237	PFKM	1.58127	0.0276293		1.55863	52.2628	53.8167	44.2083	161.061	173.623	115.028	149.904	50.0959	2.99234	Homo sapiens
Q7LGA3	HS2ST1	4.46093	0.000542329		3.26574	13.4449	6.96109	5.65502	205.033	181.361	187.545	191.313	8.68701	22.0229	Homo sapiens
Q96H79	ZC3HAV1L	2.84391	0.0397807		1.40033	10.4934	13.0588	49.8006	244.921	125.163	156.564	175.549	24.4509	7.17965	Homo sapiens
Q10469	MGAT2	4.38171	0.00378742		2.42166	7.54643	15.3449	4.57344	185.027	216.622	170.887	190.845	9.15493	20.8462	Homo sapiens
Q96EK6	GNPNAT1	2.34516	0.0296488		1.52799	26.7258	30.7925	41.1472	169.935	208.727	122.672	167.112	32.8885	5.08116	Homo sapiens
Q9C0C9	UBE2O	5.47483	0.0374316		1.42676	3.3051	4.07951		222.592	112.453	157.571	164.205	3.69231	44.4723	Homo sapiens
O75367	MACROH2A1	2.40364	0.000595345		3.22523	47.097	24.2176	24.0544	155.763	188.106	160.763	168.21	31.7897	5.29135	Homo sapiens
Q9NWT6	HIF1AN	1.88991	0.0259794		1.58537	50.1868	39.2125	38.0943	179.125	117.159	176.222	157.502	42.4979	3.70612	Homo sapiens
O75821	EIF3G	1.40574	0.0172326		1.76365	51.6879	58.87	53.8465	129.968	135.047	170.581	145.199	54.8015	2.64954	Homo sapiens
O14979	HNRNPDL	2.26553	0.0353781		1.45127	40.135	44.3873	18.7778	218.035	121.206	157.46	165.567	34.4333	4.80832	Homo sapiens
Q9Y3F4	STRAP	2.84206	0.00121378		2.91586	24.7669	27.4618	21.207	188.546	164.621	173.397	175.521	24.4786	7.17041	Homo sapiens
Q92769	HDAC2	2.83336	0.0175755		1.75509	22.9171	23.7394	27.1683	179.858	208.365	137.952	175.392	24.6083	7.12734	Homo sapiens
Q08379	GOLGA2	4.61246	0.00385778		2.41366		2.18306	11.0821	136.04	172.789	177.905	162.245	6.63258	24.4618	Homo sapiens
Q8NBZ7	UXS1	2.89958	0.0281384		1.5507	23.4072	27.4957	20.0015	217.084	185.402	126.609	176.365	23.6348	7.4621	Homo sapiens
Q13144	EIF2B5	1.5642	0.0260942		1.58346	47.4016	48.3671	55.8559	175.504	155.517	117.355	149.458	50.5415	2.95714	Homo sapiens
P46781	RPS9	2.09158	0.00598219		2.22314	39.7057	42.7808	31.5353	174.878	173.03	138.07	161.993	38.0073	4.26215	Homo sapiens
Q68CQ7	GLT8D1	6.64386	0.0192366	Unique	1.71587				124.799	79.763	95.4375	100		100	Homo sapiens
A0AVT1	UBA6	1.78075	0.0486765		1.31268	41.3628	51.2748	42.6182	189.19	170.892	104.663	154.915	45.0853	3.43604	Homo sapiens
P46782	RPS5	2.04362	0.00947284		2.02352	37.1397	43.2455	36.7388	172.225	175.342	135.309	160.959	39.0413	4.12278	Homo sapiens
P13498	CYBA	1.43979	0.00763244		2.11734	42.8197	42.2555	76.5273	155.068	141.316	142.014	146.132	53.8675	2.71281	Homo sapiens
P54577	YARS1	1.40095	0.0237609		1.62414	52.0178	57.1015	55.6818	173.986	130.944	130.268	145.066	54.9337	2.64075	Homo sapiens
P23526	AHCY	1.58349	0.0146435		1.83436	49.6292	52.4257	48.0599	166.343	158.217	125.325	149.962	50.0383	2.99694	Homo sapiens
Q16186	ADRM1	1.22353	0.0480038		1.31872	63.4467	62.1651	54.2887	154.914	162.471	102.714	140.033	59.9668	2.33518	Homo sapiens
P23378	GLDC	3.18872	0.0400063		1.39787	12.6649	23.6579	22.9772	233.397	189.463	117.839	180.233	19.7667	9.11804	Homo sapiens
Q08752	PPID	1.20843	0.013916		1.85648	45.7974	70.2827	65.1417	119.499	165.89	133.39	139.593	60.4073	2.31086	Homo sapiens
P51858	HDGF	1.43159	0.0206474		1.68514	48.9078	57.4576	55.9093	170.612	146.162	120.952	145.908	54.0915	2.69744	Homo sapiens
Q9HC07	TMEM165	3.3351	0.000309189		3.50978	15.2182	24.1189	14.7574	183.519	169.697	192.69	181.969	18.0315	10.0917	Homo sapiens
Q969X5	ERGIC1	2.65231	0.00434688		2.36182	27.062	31.4636	23.8158	194.202	164.972	158.485	172.553	27.4471	6.28674	Homo sapiens
Q9NVX2	NLE1	2.88883	0.0415613		1.38131	15.2863	15.373	40.7124	210.468	211.385	106.775	176.209	23.7906	7.40669	Homo sapiens
Q9NP97	DYNLRB1	2.45645	0.00395449		2.40291	36.3889	30.7035	25.3766	185.371	174.48	147.679	169.177	30.823	5.48865	Homo sapiens
Q86SR1	GALNT10	1.89725	0.0020129		2.69618	42.9549	32.9462		129.469	157.647	136.983	141.366	37.9505	3.72501	Homo sapiens
Q9UJX3	ANAPC7	1.55434	0.0239679		1.62037	41.1173	51.3813		143.141	159.786	104.574	135.834	46.2493	2.93699	Homo sapiens
P62854	RPS26	1.85638	0.000680437		3.16721	39.3236	45.6135	44.9054	154.548	148.903	166.707	156.719	43.2809	3.62098	Homo sapiens
Q9NZ52	GGA3	1.54846	0.022316		1.65138	44.9817	62.4439	45.4389	171.739	161.153	114.244	149.045	50.9548	2.92504	Homo sapiens
Q96RQ1	ERGIC2	1.72972	0.031708		1.49883	50.1712	33.5115		130.978	107.062	178.278	138.772	41.8413	3.31663	Homo sapiens
P46087	NOP2	2.73061	0.037227		1.42914	27.9551	35.9092	14.6968	200.473	209.134	111.831	173.813	26.187	6.63737	Homo sapiens
O14744	PRMT5	2.0068	0.0177437		1.75096	37.9971	43.2779	38.2731	182.649	170.134	127.669	160.151	39.8493	4.0189	Homo sapiens
P16152	CBR1	1.26048	0.00226578		2.64478	57.5526	73.7649	45.3739	137.371	157.35	128.588	141.103	58.8971	2.39575	Homo sapiens
Q9Y4K4	MAP4K5	6.64386	0.00361492	Unique	2.4419				106.491	107.064	86.4449	100		100	Homo sapiens
Q08378	GOLGA3	2.74714	0.00720177		2.14256	28.7101	26.4855	22.5865	195.439	177.254	149.525	174.073	25.9274	6.71385	Homo sapiens
Q96MM7	HS6ST2	1.21881	0.00650644		2.18666	77.7887	56.8468	45.6778	143.976	143.618	132.093	139.896	60.1044	2.32754	Homo sapiens
Q9HD45	TM9SF3	3.17603	0.000423359		3.37329	18.4528	22.0903	19.2285	188.574	173.216	178.438	180.076	19.9239	9.0382	Homo sapiens
P52701	MSH6	3.30339	0.00782152		2.10671	17.5492	18.6391	18.9977	181.935	206.656	156.223	181.605	18.3953	9.87232	Homo sapiens
Q9UNM6	PSMD13	2.1321	0.025664		1.59068	37.8477	41.6754	31.9274	191.735	175.387	121.428	162.85	37.1502	4.38356	Homo sapiens
Q96FJ2	DYNLL2	1.29024	0.00845083		2.0731	59.6824	66.0793	48.3687	164.454	133.845	127.571	141.957	58.0435	2.44569	Homo sapiens
Q9P2E9	RRBP1	1.38973	0.0130278		1.88513	64.5415	73.2912	27.8996	135.367	143.496	155.405	144.756	55.2441	2.6203	Homo sapiens
Q9UQ80	PA2G4	1.73626	0.023886		1.62186	43.9566	49.4174	45.1393	187.748	142.431	131.308	153.829	46.1711	3.33171	Homo sapiens
P16104	H2AX	1.99085	0.00108536	Imputed	2.96443	46.2633	59.8437	65.9429			227.95	227.95	57.35	3.97472	Homo sapiens
P61247	RPS3A	2.05164	8.95e-05		4.04836	38.5836	43.5314	34.4858	169.227	160.045	154.128	161.133	38.8669	4.14577	Homo sapiens
P61254	RPL26	1.90157	0.0039745		2.40072	39.0422	45.587	42.0548	145.314	153.76	174.242	157.772	42.228	3.73619	Homo sapiens
Q562R1	ACTBL2	1.21067	0.00612037		2.21322	63.7056	74.8967	42.423	154.859	146.277	117.839	139.658	60.3418	2.31445	Homo sapiens
Q14103	HNRNPD	1.48659	0.00178377		2.74866	56.6903	57.8284	43.2823	163.472	143.201	135.525	147.4	52.6003	2.80226	Homo sapiens
A6NKT7	RGPD3	1.88927	0.0493871	Imputed	1.30639		33.0211		159.878	118.853	88.2476	122.326	33.0211	3.70448	Homo sapiens
Q9BZM4	ULBP3	2.92489	0.0422004		1.37468	18.0797		22.2715	122.178	210.07	127.401	153.216	20.1756	7.59414	Homo sapiens
P16455	MGMT	2.02139	0.0327139		1.48527	37.9485	36.3068	44.328	192.243	173.099	116.075	160.472	39.5277	4.05974	Homo sapiens
Q92600	CNOT9	1.4913	0.0138498		1.85856	43.6879	52.5351	61.1985	166.405	156.657	119.517	147.526	52.4738	2.81142	Homo sapiens
P11586	MTHFD1	1.89961	0.0306185		1.51402	37.685	45.5511	43.5836	178.469	179.27	115.441	157.727	42.2732	3.73112	Homo sapiens
O00487	PSMD14	2.09146	0.0356685		1.44772	42.2475	45.3364	26.4459	196.293	178.554	111.124	161.99	38.0099	4.26178	Homo sapiens
P13639	EEF2	2.02797	0.00499686		2.3013	38.9009	44.0288	35.22	175.606	165.491	140.754	160.617	39.3832	4.0783	Homo sapiens
P31939	ATIC	1.73352	0.0190773		1.71948	46.916	49.7887	42.0115	159.93	177.434	123.92	153.761	46.2388	3.32538	Homo sapiens
Q86TG7	PEG10	1.58753	0.00443562		2.35305	26.599	51.7707	71.4298	163.274	156.667	130.26	150.067	49.9332	3.00535	Homo sapiens
P50570	DNM2	1.5856	0.0206968		1.6841	44.7411	54.3108	50.8981	165.504	165.722	118.824	150.017	49.9833	3.00134	Homo sapiens
P15880	RPS2	2.15065	0.0082318		2.08451	35.3253	40.0815	34.8815	179.886	170.336	139.489	163.237	36.7627	4.44029	Homo sapiens
Q8N0V5	GCNT2	2.12736	0.00112393		2.94926	30.9206	35.2715		139.318	138.055	156.435	144.603	33.0961	4.36918	Homo sapiens
Q8TF21	ANKRD24	1.75025	0.00308151		2.51124	31.4599	63.4092	42.6143	130.592	158.283	173.642	154.172	45.8278	3.36416	Homo sapiens
P62913	RPL11	1.64146	0.0303254		1.51819	48.9001	48.0388	48.699	176.466	162.2	115.696	151.454	48.546	3.11981	Homo sapiens
P62266	RPS23	2.19976	0.00673149		2.17189	34.2217	38.121	34.9146	186.093	151.055	155.595	164.248	35.7524	4.59403	Homo sapiens
Q14157-1	UBAP2L	6.64386	0.00303605	Unique	2.51769				112.518	90.9513	96.5308	100		100	Homo sapiens
Q12905	ILF2	1.56551	0.0154228		1.81184	49.3486	79.5906	22.5826	148.841	180.802	118.836	149.493	50.5073	2.95983	Homo sapiens
Q99805	TM9SF2	1.93336	0.0111064		1.95443	47.4583	43.4626	33.5748	146.617	140.912	187.976	158.501	41.4986	3.81944	Homo sapiens
Q8TB61	SLC35B2	1.95026	0.00182007		2.73991	39.0685	39.7644	44.5111	171.956	152.914	151.786	158.885	41.1146	3.86445	Homo sapiens
Q99733	NAP1L4	1.4162	0.000190609		3.71986	55.1399	60.2002	48.2006	138.633	154.729	143.097	145.486	54.5136	2.66881	Homo sapiens
Q5T0N5	FNBP1L	2.24405	0.0342073		1.46588	31.8818	35.8674	36.8305	214.921	140.897	139.603	165.14	34.8599	4.73725	Homo sapiens
P20340-2	RAB6A	2.2193	0.000110662		3.956	25.6705	35.3248	45.074	169.884	152.238	171.808	164.644	35.3565	4.65667	Homo sapiens
P07814	EPRS1	2.16291	0.0290728		1.53651	36.6572	43.3164	29.552	189.289	184.175	117.011	163.491	36.5085	4.47817	Homo sapiens
Q9NX62	BPNT2	3.40002	6.12e-06		5.213	16.3133	20.7406	14.8663	187.872	182.029	178.179	182.693	17.3067	10.5562	Homo sapiens
P33908	MAN1A1	2.50667	0.0242836		1.61469	31.8526	34.093	23.8336	202.378	182.406	125.437	170.074	29.9264	5.68306	Homo sapiens
Q9Y282	ERGIC3	2.40041	0.00123869		2.90704	26.9602	39.3964	29.1921	185.002	164.266	155.184	168.15	31.8496	5.27952	Homo sapiens
O76095	JTB	2.5307	0.00947745		2.02331	26.5831	29.9582	31.9734	197.183	148.224	166.079	170.495	29.5049	5.77853	Homo sapiens
Q9Y265	RUVBL1	3.38787	0.0457313		1.33979	16.7808	21.3163	14.2239	236.831	198.35	112.498	182.56	17.4403	10.4677	Homo sapiens
Q16706	MAN2A1	4.79207	0.0018169		2.74067	8.34108	8.25633	4.30492	181.962	186.796	210.34	193.033	6.96744	27.7049	Homo sapiens
P41091	EIF2S3	1.92682	0.00811964		2.09046	40.5425	47.015	37.3864	174.902	165.649	134.505	158.352	41.648	3.80215	Homo sapiens
Q5BJF2	TMEM97	2.06345	0.0476636		1.32181	39.5284	44.9819	31.3229	218.404	135.837	129.925	161.389	38.6111	4.17986	Homo sapiens
P22626	HNRNPA2B1	1.26807	0.00126193		2.89896	65.61	66.7283	43.6979	153.537	140.044	130.383	141.321	58.6787	2.40839	Homo sapiens
Q9H9E3	COG4	6.64386	0.00606587	Unique	2.21711				89.3237	115.899	94.7773	100		100	Homo sapiens
P23396	RPS3	2.31011	0.00178412		2.74858	32.3868	37.387	30.9105	164.872	179.921	154.523	166.439	33.5614	4.95922	Homo sapiens
Q14746	COG2	2.82284	0.00214392	Imputed	2.66879	17.9964			121.417	137.89	122.697	127.335	17.9964	7.07555	Homo sapiens
Q14166	TTLL12	2.39598	0.0232663		1.63327	29.6086	37.0217	29.1653	189.111	190.473	124.62	168.068	31.9318	5.26334	Homo sapiens
Q9Y316	MEMO1	3.35414	0.00281222		2.55095	38.1119	10.3039	5.03257	181.095	212.641	152.816	182.184	17.8161	10.2258	Homo sapiens
P62081	RPS7	1.46929	0.000196473		3.7067	52.8187	58.0156	48.3654	152.452	138.067	150.281	146.933	53.0665	2.76885	Homo sapiens
Q08945	SSRP1	2.21808	0.0224004		1.64974	37.2586	40.1348	28.7501	186.488	184.237	123.132	164.619	35.3812	4.65272	Homo sapiens
Q9GZZ9	UBA5	1.855	0.00318407		2.49702	33.945	42.9706	53.0241	176.929	154.95	138.182	156.687	43.3132	3.61753	Homo sapiens
Q92945	KHSRP	1.57579	0.00297938		2.52587	60.9581	55.7743	33.9842	149.389	144.515	155.38	149.761	50.2389	2.98098	Homo sapiens
Q13596	SNX1	1.2179	0.0129376		1.88814	57.7005	67.9554	54.7371	160.668	138.22	120.719	139.869	60.131	2.32607	Homo sapiens
O00425	IGF2BP3	4.88656	0.000102817		3.98793	6.82802	6.97877	5.81369	189.299	197.117	193.963	193.46	6.54016	29.5803	Homo sapiens
P26639	TARS1	1.23589	0.00310606		2.50779	57.4953	62.3419	58.9862	151.284	137.429	132.464	140.392	59.6078	2.35527	Homo sapiens
P67809	YBX1	3.20476	0.00611868		2.21334	16.5933	16.2806	25.8348	154.545	181.985	204.762	180.43	19.5696	9.21994	Homo sapiens
Q9H8Y8	GORASP2	1.69955	0.00177384		2.75109	38.9215	49.9869	52.3347	153.663	137.866	167.227	152.919	47.0811	3.24799	Homo sapiens
Q92530	PSMF1	1.28089	0.0381757		1.41821	73.852	59.9253	41.1557	111.866	180.908	132.292	141.689	58.311	2.42989	Homo sapiens
Q6PKG0	LARP1	3.31899	0.00222461		2.65275	18.4627	19.8301	16.3538	194.737	166.514	184.103	181.784	18.2156	9.97963	Homo sapiens
Q12874	SF3A3	1.69158	0.0149596		1.82508	41.3669	41.3073	59.1662	166.312	171.91	119.938	152.72	47.2801	3.23011	Homo sapiens
Q9H082	RAB33B	1.95756	0.00177762		2.75016	47.3668	29.5104	45.9716	179.688	148.422	149.042	159.05	40.9496	3.88405	Homo sapiens
Q9UI10	EIF2B4	2.22958	0.0100109		1.99953	30.4887	42.4185	32.5413	166.012	190.458	138.081	164.85	35.1495	4.68998	Homo sapiens
P61018	RAB4B	1.29295	0.00249257	Imputed	2.60335	78.1949	62.4517	79.5254		179.828		179.828	73.3906	2.45029	Homo sapiens
Q15365	PCBP1	1.70048	0.000434347		3.36216	43.9954	49.8226	47.3556	160.383	152.859	145.584	152.942	47.0579	3.25008	Homo sapiens
P61221	ABCE1	1.44808	0.0150145		1.82349	51.1559	54.2462	55.5224	168.636	142.109	128.33	146.358	53.6415	2.72846	Homo sapiens
P45973	CBX5	1.52552	0.00857345		2.06684	49.9615	75.8849	45.4291	174.727	153.998		164.362	57.0918	2.87891	Homo sapiens
Q15678	PTPN14	1.28389	0.000288852		3.53933	56.6855	54.4217	63.5676	150.672	137.202	137.451	141.775	58.225	2.43495	Homo sapiens
Q9BTY2	FUCA2	2.64853	0.0319457		1.49559	30.2229	35.093	17.2117	189.079	210.799	117.594	172.491	27.5092	6.27029	Homo sapiens
Q9NQW6	ANLN	1.41232	0.0362785		1.44035	55.1131	55.0186	53.7291	180.511	122.904	132.724	145.38	54.6202	2.66165	Homo sapiens
P53396	ACLY	1.63645	7.4e-05		4.131	52.9357	46.4896	46.5953	157.246	151.701	145.032	151.326	48.6735	3.10901	Homo sapiens
P17858	PFKL	1.57683	0.00805902		2.09372	53.3566	58.0313	39.247	146.991	173.601	128.773	149.788	50.2116	2.98314	Homo sapiens
P55735	SEC13	1.30214	0.0320139		1.49466	59.0176	64.6097	49.4859	174.86	135.255	116.772	142.296	57.7044	2.46594	Homo sapiens
P35573	AGL	1.56353	0.000536236		3.27064	42.3279	44.6537	64.6956	156.81	152.74	138.772	149.441	50.5591	2.95577	Homo sapiens
P18621	RPL17	1.37846	0.0385903		1.41352	50.079	66.1381	50.4535	124.462	124.836	184.031	144.443	55.5569	2.59992	Homo sapiens
O43776	NARS1	1.57596	0.00739389		2.13113	53.0138	54.79	42.8991	154.087	166.647	128.563	149.766	50.2343	2.98134	Homo sapiens
P23246	SFPQ	1.73617	0.0120068		1.92057	56.5183	48.457	33.5451	173.329	166.398	121.753	153.827	46.1735	3.33149	Homo sapiens
P46778	RPL21	1.91514	0.000172475		3.76327	36.1152	53.9448	35.6867	152.34	151.603	170.311	158.084	41.9156	3.7715	Homo sapiens
P35268	RPL22	1.80007	0.00192826		2.71483	49.7082	42.7184	41.431	170.005	146.728	149.41	155.381	44.6192	3.48238	Homo sapiens
P41240	CSK	1.53155	0.00251451		2.59955	47.9476	44.5814	61.6747	131.319	150.482	163.995	148.599	51.4012	2.89096	Homo sapiens
P78347	GTF2I	1.98959	0.031936		1.49572	40.9952	51.4657	28.2333	183.861	184.574	110.87	159.769	40.2314	3.97124	Homo sapiens
Q9Y262	EIF3L	2.28606	0.00928056		2.03243	41.2233	34.7426	26.1229	192.118	167.325	138.469	165.97	34.0296	4.87724	Homo sapiens
P52597	HNRNPF	2.64272	0.00839079		2.0762	28.5501	31.6079	22.657	198.549	170.597	148.039	172.395	27.605	6.24507	Homo sapiens
P12956	XRCC6	2.54421	0.0185112		1.73257	33.2393	35.9615	18.6096	191.18	194.161	126.848	170.73	29.2701	5.8329	Homo sapiens
O95487	SEC24B	3.34163	0.00901074		2.04524	20.3525	21.0074	12.5122	191.512	205.341	149.275	182.043	17.9574	10.1375	Homo sapiens
P62910	RPL32	1.67392	0.0022575		2.64637	46.7609	51.2278	45.1816	149.586	142.52	164.724	152.277	47.7234	3.19081	Homo sapiens
P08243	ASNS	1.80923	0.023254		1.6335	48.4035	43.382	41.4131	168.702	177.61	120.489	155.6	44.3995	3.50455	Homo sapiens
Q9NS00	C1GALT1	3.01832	0.0378972		1.42139	22.5709	15.4421		209.201	131.481	121.305	153.996	19.0065	8.10226	Homo sapiens
Q9UJA5	TRMT6	6.64386	0.00375153	Unique	2.42579				86.7376	109.395	103.867	100		100	Homo sapiens
P53992	SEC24C	1.55011	0.0203898		1.69059	51.7098	54.6812	46.3432	161.183	166.873	119.21	149.089	50.9114	2.92839	Homo sapiens
Q13162	PRDX4	1.87374	0.00319657		2.49532	56.6567	44.8985	27.0672	183.213	144.339	143.825	157.126	42.8741	3.66482	Homo sapiens
Q9BSR8	YIPF4	1.62717	0.0280326		1.55234	50.9254	47.7145	48.0927	179.51	154.828	118.93	151.089	48.9108	3.08907	Homo sapiens
Q12933	TRAF2	6.64386	0.0277686	Unique	1.55645				131.574	81.9345	86.4916	100		100	Homo sapiens
P27694	RPA1	2.66885	0.0222279		1.6531	28.0423	34.1426	19.3453	182.714	207.77	127.986	172.823	27.1767	6.35924	Homo sapiens
Q9P258	RCC2	2.55869	0.00984172		2.00693	30.9808	32.7262	23.354	189.697	183.094	140.149	170.98	29.0203	5.89172	Homo sapiens
Q8IWB7	WDFY1	1.5142	0.0124017		1.90652	49.0775	52.7523	53.7556	170.36	133.74	140.314	148.138	51.8618	2.8564	Homo sapiens
P05198	EIF2S1	1.77547	0.00568737		2.24509	45.011	53.6774	36.9508	176.298	153.487	134.575	154.787	45.213	3.4235	Homo sapiens
O75531	BANF1	1.45237	0.000387001		3.41229	51.9283	44.3026	64.3445	139.52	153.555	146.349	146.475	53.5251	2.73656	Homo sapiens
P62495	ETF1	1.52636	0.000507114		3.29489	63.558	51.537	39.5212	144.293	160.438	140.653	148.461	51.5387	2.88058	Homo sapiens
O60547	GMDS	2.41831	0.0182024		1.73987	27.1396	30.3459	37.0705	176.928	197.515	131.001	168.481	31.5187	5.34545	Homo sapiens
Q9H7D7	WDR26	2.00064	0.0415943		1.38097	39.0766	41.5076	39.3733	159.443	204.137	116.463	160.014	39.9858	4.00177	Homo sapiens
O14653	GOSR2	3.74837	0.0113049		1.94673	14.5077	16.7902	10.2558	218.703	186.802	152.941	186.149	13.8512	13.4392	Homo sapiens
P62424	RPL7A	1.8464	1.63e-05		4.78833	38.5349	49.1511	42.8618	160.621	156.111	152.72	156.484	43.5159	3.59602	Homo sapiens
Q9Y2Q0	ATP8A1	1.73285	0.0438815		1.35772	38.4992	46.5916	53.6745	188.135	166.446	106.655	153.745	46.2551	3.32385	Homo sapiens
O14530	TXNDC9	1.64273	0.000230388	Imputed	3.63754	62.7389	62.7092	70.5483	204.004			204.004	65.3322	3.12256	Homo sapiens
Q9UIA9	XPO7	2.27948	0.0413896		1.38311	34.0271	39.434	29.0148	192.427	195.512	109.584	165.841	34.1587	4.85503	Homo sapiens
Q07666	KHDRBS1	1.61421	0.0199298		1.7005	38.7364	63.8745	45.1197	177.816	159.166	115.288	150.756	49.2436	3.06144	Homo sapiens
Q13619	CUL4A	1.32018	0.0436378		1.36014	59.8768	73.6942	38.006	180.996	143.524	103.904	142.808	57.1923	2.49697	Homo sapiens
Q6IA69	NADSYN1	1.6101	0.0270098	Imputed	1.56848			39.3771	113.846	100.344	146.433	120.208	39.3771	3.05273	Homo sapiens
P54136	RARS1	2.10236	0.00600467		2.22151	42.3391	41.8417	29.1529	179.442	170.247	136.977	162.222	37.7779	4.2941	Homo sapiens
P60510	PPP4C	1.73281	0.0438947		1.35759	43.189	51.9311	43.6484	196.296	150.886	114.049	153.744	46.2562	3.32375	Homo sapiens
P27361	MAPK3	1.70415	0.0269217		1.5699	42.5695	48.9518	49.3774	152.887	184.726	121.488	153.034	46.9663	3.25838	Homo sapiens
Q8NBJ5	COLGALT1	3.11009	0.0297501		1.52651	23.5291	24.8398	13.9083	225.243	185.956	126.524	179.241	20.7591	8.63434	Homo sapiens
P62888	RPL30	1.52398	0.0109493		1.96061	49.0581	58.7308	47.0168	137.465	134.651	173.078	148.398	51.6019	2.87583	Homo sapiens
P14678	SNRPB	1.89619	0.0183857		1.73552	48.1825	45.3338	33.5408	191.676	150.326	130.941	157.648	42.3524	3.72229	Homo sapiens
Q9Y2V7	COG6	1.68568	0.031658		1.49952	60.8591	52.8535	28.5711	198.929	134.491	124.297	152.572	47.4279	3.21693	Homo sapiens
Q15018	ABRAXAS2	1.62398	0.010475		1.97985	43.5862	47.0028	56.3895	174.39	130.053	148.579	151.007	48.9928	3.08223	Homo sapiens
O60229-6	KALRN	1.48098	0.0275903		1.55924	50.8263	56.0125	51.4149	165.834	161.227	114.685	147.249	52.7513	2.79138	Homo sapiens
O15372	EIF3H	2.13139	0.00494536		2.3058	43.3481	39.4178	28.7296	187.336	153.029	148.139	162.835	37.1652	4.38138	Homo sapiens
P62805	H4-16 H4C1 H4C11 H4C12 H4C13 H4C14 H4C15 H4C2 H4C3 H4C4 H4C5 H4C6 H4C8 H4C9	2.46537	0.0148846		1.82726	36.2774	23.9349	31.7742	139.213	165.431	203.37	169.338	30.6622	5.52269	Homo sapiens
Q13155	AIMP2	2.61339	0.00557813		2.25351	23.5048	45.0075	15.7644	198.822	177.854	139.048	171.908	28.0923	6.1194	Homo sapiens
P61978	HNRNPK	1.70464	0.000251172		3.60003	46.579	54.3098	39.9736	156.123	149.442	153.573	153.046	46.9541	3.25947	Homo sapiens
P24534	EEF1B2	1.32014	0.000432083		3.36443	57.3318	65.442	48.8066	131.679	145.13	151.611	142.807	57.1935	2.4969	Homo sapiens
P62861	FAU	1.99423	0.0283441		1.54754	36.5796	49.2235	34.5813	116.28	188.517	174.819	159.872	40.1281	3.98404	Homo sapiens
P22303	ACHE	1.48256	0.0108872	Imputed	1.96308	80.8011	83.2872	43.0065		192.905		192.905	69.0316	2.79445	Homo sapiens
Q96FW1	OTUB1	1.46557	0.00862473		2.06425	47.7659	56.1347	55.601	165.085	146.331	129.082	146.833	53.1672	2.76172	Homo sapiens
O94776	MTA2	2.71379	0.0313698		1.50349	26.8866	28.5534	23.9206	200.676	200.031	119.933	173.546	26.4536	6.56042	Homo sapiens
Q9H0D6	XRN2	2.29909	0.0153214	Imputed	1.8147		25.3736		139.095	135.723	99.8084	124.875	25.3736	4.92148	Homo sapiens
Q14997	PSME4	3.62877	0.0319723		1.49523	15.9748	9.59415		191.78	178.501	104.149	158.144	12.7845	12.37	Homo sapiens
Q00765	REEP5	1.59993	0.0115395		1.93781	50.1372	55.4641	43.2347	171.42	152.911	126.833	150.388	49.612	3.03128	Homo sapiens
O75191	XYLB	2.25664	0.00110071		2.95833	26.1728	30.8723	46.7829	168.619	165.357	162.196	165.391	34.6093	4.77879	Homo sapiens
O43813	LANCL1	2.0399	0.0310646		1.50773	36.5262	40.8596	39.9812	192.451	171.922	118.26	160.878	39.1223	4.11217	Homo sapiens
Q9GZL7	WDR12	4.65647	0.0213982		1.66962		4.76393	8.11298	184.602	187	115.521	162.374	6.43846	25.2195	Homo sapiens
Q8IUF8	RIOX2	6.64386	0.0451912	Unique	1.34495				100.807	135.21	63.9827	100		100	Homo sapiens
P63244	RACK1	2.85909	0.00606395		2.21724	25.424	28.0503	19.2038	194.073	183.423	149.826	175.774	24.226	7.25558	Homo sapiens
Q9Y3D9	MRPS23	1.82447	0.0301479		1.52074	42.2915	45.4418	44.3741	184.797	165.472	117.623	155.964	44.0358	3.54176	Homo sapiens
Q5HYI8	RABL3	6.64386	0.0178669	Unique	1.74795				108.26	116.796	74.9442	100		100	Homo sapiens
O94979	SEC31A	1.63312	0.00623301		2.2053	35.6663	73.3872	37.2226	159.502	140.797	153.425	151.241	48.7587	3.10183	Homo sapiens
Q96SB4	SRPK1	2.68499	0.0402375		1.39537	25.1448	27.2827	28.3178	225.873	120.962	172.42	173.085	26.9151	6.43078	Homo sapiens
O75688	PPM1B	2.38162	0.000172994		3.76197	39.3157	39.6291	17.6549	168.051	157.507	177.843	167.8	32.1999	5.2112	Homo sapiens
P40616	ARL1	3.79066	0.0141872		1.8481	14.892	14.2525	11.2898	157.894	174.266	227.405	186.522	13.4781	13.8389	Homo sapiens
Q4G148	GXYLT1	4.0881	0.0155692		1.80773	4.30014	14.5598		118.109	175.48	187.551	160.38	9.42998	17.0075	Homo sapiens
Q9H3P7	ACBD3	3.96082	0.00535329		2.27138	13.1705	14.1455	8.89123	185.758	165.63	212.406	187.931	12.0691	15.5713	Homo sapiens
O43847	NRDC	3.691	0.00423773		2.37287	13.3772	15.4168	14.3243	163.151	194.884	198.847	185.627	14.3728	12.9152	Homo sapiens
P41250	GARS1	1.81853	0.00902716		2.04445	45.165	50.9045	36.4625	172.997	165.078	129.393	155.823	44.1774	3.52721	Homo sapiens
Q7KZF4	SND1	1.78446	0.0109246		1.9616	45.6795	49.8739	39.4332	176.898	156.786	131.329	155.004	44.9955	3.44488	Homo sapiens
Q5T4S7	UBR4	1.24223	0.00123386		2.90873	51.7915	62.7013	63.7794	148.797	145.241	127.69	140.576	59.4241	2.36564	Homo sapiens
Q96FX7	TRMT61A	1.27296	0.0119669		1.92202	38.0631	81.0902	56.4612	149.836	131.859	142.691	141.462	58.5382	2.41657	Homo sapiens
P00374	DHFR	2.06833	0.0494382		1.30594	40.979	39.8201	34.7186	189.04	191.12	104.323	161.494	38.5059	4.19401	Homo sapiens
Q7Z6Z7	HUWE1	1.35078	0.0347156		1.45948	59.8303	50.612	58.548	175.722	115.653	139.635	143.67	56.3301	2.5505	Homo sapiens
O75153	CLUH	2.13701	0.00460589		2.33669	37.6029	42.167	31.3718	166.905	179.594	142.359	162.953	37.0473	4.39851	Homo sapiens
P62191	PSMC1	2.09095	0.00824271		2.08393	40.7664	44.199	29.0971	164.371	185.627	135.939	161.979	38.0208	4.26027	Homo sapiens
O95347	SMC2	2.23418	0.0193629		1.71303	35.2768	37.9523	31.9426	178.15	188.629	128.049	164.943	35.0573	4.70495	Homo sapiens
P08174	CD55	1.25548	6.74e-05		4.17158	57.1265	63.3082	56.6893	145.117	142.885	134.874	140.959	59.0413	2.38746	Homo sapiens
O15258	RER1	6.64386	0.00876219	Unique	2.05739				85.2169	117.076	97.707	100		100	Homo sapiens
P27635	RPL10	1.47894	0.00078152		3.10706	52.6312	61.9554	43.8321	134.541	147.08	159.96	147.194	52.8062	2.78743	Homo sapiens
Q15233	NONO	3.17666	0.022944		1.63933	19.8758	19.369	20.5037	198.808	210.306	131.138	180.084	19.9162	9.0421	Homo sapiens
P63167	DYNLL1	1.29434	0.0200557		1.69776	50.8223	58.1063	64.8514	167.313	140.097	118.81	142.073	57.9267	2.45264	Homo sapiens
O43681	GET3	1.76327	3.96e-05		4.4022	49.3787	49.2989	37.8513	149.952	159.864	153.654	154.49	45.5096	3.39467	Homo sapiens
P46063	RECQL	5.01861	0.0166329		1.77903	5.31862	4.75733		179.396	188.261	122.267	163.308	5.03797	32.4154	Homo sapiens
P11940	PABPC1	4.02311	0.00235634		2.62776	12.4063	13.469	8.89043	170.324	193.09	201.82	188.411	11.5886	16.2584	Homo sapiens
P40937	RFC5	1.7954	0.0221677		1.65428	62.3358	32.952	38.9065	172.381	180.467	112.958	155.269	44.7314	3.47113	Homo sapiens
P62942	FKBP1A	1.23047	0.00138258		2.85931	51.6236	55.5129	72.1592	138.755	127.976	153.973	140.235	59.7652	2.34643	Homo sapiens
Q08211	DHX9	2.13043	0.0250479		1.60123	39.3137	44.2028	28.0394	180.515	188.918	119.011	162.815	37.1853	4.37847	Homo sapiens
P20839	IMPDH1	1.37251	0.0139586		1.85516	42.8275		59.5514	144.527	146.797	106.297	132.54	51.1894	2.58921	Homo sapiens
Q9Y5B9	SUPT16H	3.11538	0.0244263		1.61214	22.917	30.5646	8.59103	195.964	216.866	125.097	179.309	20.6909	8.66608	Homo sapiens
P08708	RPS17	1.85309	0.00214977		2.66761	45.3955	45.8181	38.8613	163.838	164.084	142.003	156.642	43.3583	3.61273	Homo sapiens
P48643	CCT5	1.66557	0.00689848		2.16125	46.5224	52.4423	44.8381	161.644	162.638	131.915	152.066	47.9342	3.17238	Homo sapiens
O60701	UGDH	1.80769	0.00557327		2.25389	47.6694	52.228	33.4116	164.881	171.496	130.314	155.564	44.4364	3.50082	Homo sapiens
Q5VW38	GPR107	1.61058	0.0396566		1.40168	45.7682	55.9508	46.2924	188.846	148.904	114.239	150.663	49.3371	3.05374	Homo sapiens
P62195	PSMC5	1.91971	0.0153549		1.81375	42.4609	46.8788	36.0921	175.535	172.606	126.427	158.189	41.8106	3.78347	Homo sapiens
P12270	TPR	1.20475	0.00450139		2.34665	55.8577	79.92	45.7671	152.756	143.347	122.352	139.485	60.5149	2.30497	Homo sapiens
O00303	EIF3F	1.86287	0.0134609		1.87092	39.4279	48.8401	41.1177	169.496	173.387	127.732	156.871	43.1285	3.6373	Homo sapiens
P54105	CLNS1A	1.42199	0.0253607		1.59584	49.032	53.4224	60.6093	170.81	150.284	115.843	145.645	54.3546	2.67954	Homo sapiens
P62244	RPS15A	2.46305	0.0160797		1.79372	30.0186	34.9652	27.1284	193.543	181.233	133.112	169.296	30.7041	5.51379	Homo sapiens
Q13564	NAE1	1.886	0.00549664		2.2599	39.0104	37.3939		152.888	144.655	126.053	141.199	38.2022	3.69609	Homo sapiens
P19525	EIF2AK2	2.0197	0.0374788		1.42621	42.9622	55.5171	36.5345	168.432	196.555		182.493	45.0046	4.05499	Homo sapiens
Q16842	ST3GAL2	6.64386	0.0131827	Unique	1.88				114.884	78.393	106.723	100		100	Homo sapiens
P05455	SSB	2.14896	0.00369857		2.43197	39.7285	48.8843	21.7814	177.347	177.36	134.899	163.202	36.7981	4.43507	Homo sapiens
Q9Y285	FARSA	2.70185	0.0308513		1.51073	26.8918	32.198	20.8425	213.672	184.502	121.894	173.356	26.6441	6.50636	Homo sapiens
P49642	PRIM1	6.64386	0.00130149	Unique	2.88556				93.3727	110.293	96.3345	100		100	Homo sapiens
O95372	LYPLA2	1.33871	0.00457418		2.33969	47.4729	54.6544	67.8802	149.378	157.679	122.935	143.331	56.6692	2.52926	Homo sapiens
P98179	RBM3	5.82933	0.00127855		2.89328	2.86249	2.93197		173.063	153.595	167.548	164.735	2.89723	56.8596	Homo sapiens
O00429-2	DNM1L	1.61953	0.00633079		2.19854	51.0154	54.9186	41.3864	168.605	153.755	130.319	150.893	49.1068	3.07276	Homo sapiens
Q15056	EIF4H	2.00983	0.000130431		3.88462	32.1913	43.6844	43.4715	166.17	149.189	165.294	160.218	39.7824	4.02735	Homo sapiens
P46776	RPL27A	1.55869	3.88e-05		4.41138	44.6525	57.0533	50.3519	145.261	146.48	156.202	149.314	50.6859	2.94587	Homo sapiens
Q9GZZ1	NAA50	1.83953	3.79e-05		4.42081	45.1182	49.1905	36.7263	159.061	148.206	161.698	156.322	43.6783	3.57893	Homo sapiens
Q9NQR4	NIT2	1.77634	0.0421228		1.37548	43.3536	46.7148	45.5077	196.26	152.53	115.634	154.808	45.192	3.42556	Homo sapiens
P63151	PPP2R2A	1.39184	2.06e-05		4.68575	56.533	58.3291	50.6946	149.444	145.151	139.848	144.814	55.1856	2.62414	Homo sapiens
Q16401	PSMD5	1.63167	0.0455121		1.34187	56.0704	55.9559	34.3613	188.504	161.316	103.792	151.204	48.7959	3.09871	Homo sapiens
Q8NCA5	FAM98A	5.04934	6.78e-05	Imputed	4.16896			3.98644	129.891	130.632	135.491	132.005	3.98644	33.1134	Homo sapiens
O14817	TSPAN4	1.21281	0.0391239		1.40756	55.2486	79.4294	46.1599	116.122	123.638	179.402	139.721	60.2793	2.31789	Homo sapiens
Q969U7	PSMG2	2.26335	0.0494847		1.30553	34.0616	36.3403	33.0278	211.741	176.446	108.384	165.523	34.4766	4.80104	Homo sapiens
P04156	PRNP	2.36833	0.0328653		1.48326	33.8368	31.426	32.0854	212.614	164.379	125.659	167.551	32.4494	5.16344	Homo sapiens
Q96EU7	C1GALT1C1	2.66477	0.00256413	Imputed	2.59106		19.9763		137.721	119.375	122.928	126.675	19.9763	6.34126	Homo sapiens
Q06203	PPAT	1.88081	0.00796332		2.09891	39.2444	46.7451	42.1384	172.035	164.987	134.851	157.291	42.7093	3.68282	Homo sapiens
O43505	B4GAT1	1.81376	0.00520761		2.28336	29.0772	37.5705	66.2256	185.377	145.679	136.071	155.709	44.2911	3.51558	Homo sapiens
Q9UPU5	USP24	1.62306	0.0118527		1.92618	47.9243	53.8576	45.2671	173.692	148.269	130.99	150.984	49.0163	3.08027	Homo sapiens
O00764	PDXK	2.60621	0.0279049		1.55432	28.7918	32.066	23.78	220.497	138.197	156.668	171.787	28.2126	6.08903	Homo sapiens
P60604	UBE2G2	2.84465	0.0492843	Imputed	1.30729			17.7384	153.186	152.5	76.575	127.421	17.7384	7.1833	Homo sapiens
O75312	ZPR1	1.22784	0.0170375		1.76859	45.2196	59	75.3052	166.474	113.874	140.128	140.158	59.8416	2.34216	Homo sapiens
Q13362	PPP2R5C	1.57559	0.0264705		1.57724	38.4955	50.3676	61.8691	188.614	134.7	125.954	149.756	50.2441	2.98057	Homo sapiens
P17812	CTPS1	1.83473	0.00720362		2.14245	46.8764	49.2478	35.2516	172.169	165.288	131.168	156.208	43.7919	3.56705	Homo sapiens
Q9Y6Y8	SEC23IP	2.03677	0.000859409		3.0658	41.1324	49.4221	27.0177	163.98	162.936	155.511	160.809	39.1907	4.10325	Homo sapiens
Q8NET6	CHST13	3.5545	0.0230682		1.63699	20.078	6.76914		199.668	160.513	112.972	157.718	13.4236	11.7493	Homo sapiens
Q9UBR2	CTSZ	1.50674	0.0209608		1.67859	40.4255	58.6105	57.146	169.229	160.316	114.272	147.939	52.0607	2.84167	Homo sapiens
Q9BVA1	TUBB2B	2.0229	0.0372523		1.42885	38.7817	43.3728	36.3293	197.268	169.699	114.549	160.505	39.4946	4.06399	Homo sapiens
P30837	ALDH1B1	6.64386	0.00693546	Unique	2.15892				93.4594	89.6118	116.929	100		100	Homo sapiens
P50750	CDK9	3.0467	0.0253971	Imputed	1.59522		15.5101		151.686	140.938	91.8662	128.163	15.5101	8.26321	Homo sapiens
Q86TI2	DPP9	1.63235	0.0398583		1.39948	41.5407	48.8028	55.9914	194.423	138.497	120.745	151.222	48.7783	3.10018	Homo sapiens
Q9UI26	IPO11	1.76399	0.00124872		2.90354	40.3919	58.642	37.4423	162.219	165.846	135.458	154.508	45.4921	3.39637	Homo sapiens
P05387	RPLP2	1.33378	0.0130026		1.88597	63.2588	52.1149	55.0504	154.157	119.614	155.805	143.192	56.808	2.52063	Homo sapiens
Q9H0B6	KLC2	6.64386	0.0130424	Unique	1.88464				109.171	78.0493	112.78	100		100	Homo sapiens
P15927	RPA2	2.51203	0.0404634		1.39294	29.9055	33.1849	26.4053	219.982	172.073	118.449	170.168	29.8319	5.70423	Homo sapiens
Q15717	ELAVL1	1.76163	0.0135033		1.86956	49.1511	55.5528	31.9449	168.838	174.078	120.436	154.45	45.5496	3.39082	Homo sapiens
P55001	MFAP2	2.63148	0.0134655		1.87078	25.0232	34.5513	23.7981	208.726	150.624	157.277	172.209	27.7909	6.19661	Homo sapiens
Q14258	TRIM25	2.26405	0.00559623		2.2521	35.5399	29.4928	38.3555	186.238	163.883	146.491	165.537	34.4627	4.80337	Homo sapiens
P09651	HNRNPA1	1.24819	0.0135131		1.86925	72.8025	67.7112	37.2414	140.519	115.383	166.342	140.748	59.2517	2.37543	Homo sapiens
O95249	GOSR1	3.35073	0.000442749		3.35384	10.9848	13.4785	29.1001	181.517	185.604	179.316	182.146	17.8545	10.2017	Homo sapiens
P62249	RPS16	1.99243	0.00491452		2.30852	41.2741	44.7522	34.4782	167.731	173.002	138.762	159.832	40.1682	3.97907	Homo sapiens
Q9BSD7	NTPCR	1.71384	0.0241332		1.61738	55.0647	31.3788	53.7324	190.267	150.37	119.187	153.275	46.7253	3.28033	Homo sapiens
P61289	PSME3	1.57358	0.00379717		2.42054	40.1371	62.0524	48.7001	129.115	167.907	152.088	149.703	50.2965	2.97642	Homo sapiens
P22087	FBL	2.86789	0.00658754		2.18128	23.2409	30.4329	18.6155	158.431	204.726	164.553	175.904	24.0964	7.29999	Homo sapiens
Q12907	LMAN2	4.12931	0.00466409		2.33123	10.9803	12.4484	9.00325	198.146	204.932	164.49	189.189	10.8106	17.5003	Homo sapiens
Q9NR12	PDLIM7	8.75096	0.0148053		1.82958		0.281229	0.491284	173.423	197.763	128.041	166.409	0.386256	430.826	Homo sapiens
P49368	CCT3	1.85749	0.00290961		2.53616	44.6962	50.1111	34.9569	156.148	174.604	139.484	156.745	43.2547	3.62377	Homo sapiens
P18124	RPL7	1.20447	0.0120905		1.91756	62.521	59.3087	59.7391	125.032	137.259	156.139	139.477	60.5229	2.30453	Homo sapiens
P17844	DDX5	3.02186	0.000644616		3.1907	23.216	32.468	10.09	176.857	196.96	160.409	178.075	21.9247	8.12214	Homo sapiens
O95163	ELP1	3.08395	0.0213647		1.6703	17.9577	18.4882		190.008	153.689	119.857	154.518	18.2229	8.47932	Homo sapiens
P06737	PYGL	2.02016	0.00864455		2.06326	34.5145	41.2992	42.8505	181.965	161.179	138.192	160.445	39.5547	4.05629	Homo sapiens
Q07817	BCL2L1	6.64386	0.00799346	Unique	2.09727				117.226	87.1052	95.6683	100		100	Homo sapiens
Q86U42	PABPN1	1.3095	0.0282592		1.54884	57.763	35.5023	79.2201	104.281	168.462	154.771	142.505	57.4952	2.47855	Homo sapiens
Q9UM01	SLC7A7	1.51522	0.000545845		3.26293	57.2959	57.2556	40.952	157.468	152.516	134.513	148.165	51.8345	2.85843	Homo sapiens
Q9BTC8	MTA3	2.121	0.0320556		1.4941	35.2822	36.7397	40.1285	170.521	198.148	119.181	162.617	37.3835	4.34996	Homo sapiens
O43143	DHX15	2.67389	0.0262696		1.58055	29.865	32.4985	18.921	195.573	200.81	122.333	172.905	27.0948	6.38148	Homo sapiens
Q14240	EIF4A2	2.07288	0.0102099		1.99098	33.5999	38.2801	43.3435	189.39	149.218	146.168	161.592	38.4078	4.20727	Homo sapiens
P49840	GSK3A	1.54219	0.0353419		1.45171	53.3184	65.4431	34.5985	106.382	183.188	157.07	148.88	51.12	2.91236	Homo sapiens
P25325	MPST	2.13345	0.0105109		1.97836	34.6112	38.7062	38.0481	164.718	184.982	138.934	162.878	37.1218	4.38767	Homo sapiens
Q01081	U2AF1	3.8863	0.00696821		2.15688	12.474	12.9418	12.589	215.425	180.561	166.009	187.332	12.6683	14.7875	Homo sapiens
P30566	ADSL	1.81464	0.0129959		1.88619	41.7109	45.6716	45.4279	164.296	172.976	129.918	155.73	44.2701	3.51772	Homo sapiens
Q9UK22	FBXO2	1.2472	0.00248685		2.60435	65.1245	65.2092	47.5069	154.807	142.511	124.841	140.72	59.2802	2.37381	Homo sapiens
Q13895	BYSL	2.19893	0.0204694		1.6889	19.5031	49.0844	38.7203	193.467	180.699	118.526	164.231	35.7693	4.59139	Homo sapiens
Q96HS1	PGAM5	6.64386	0.00368956	Unique	2.43303				98.9882	112.252	88.7602	100		100	Homo sapiens
Q9BPU6	DPYSL5	1.44104	0.00366222		2.43626	37.3528	48.6394	75.5081	161.787	131.832	144.88	146.167	53.8334	2.71516	Homo sapiens
Q9UKM7	MAN1B1	4.37448	0.00138063		2.85992	5.73731	10.5256	11.3334	206.726	179.382	186.296	190.801	9.1988	20.742	Homo sapiens
P61019	RAB2A	1.91954	0.00500547		2.30055	41.7048	43.6547	40.084	150.2	148.843	175.513	158.186	41.8145	3.78303	Homo sapiens
Q15075	EEA1	1.81318	0.0199394		1.70029	43.3028	47.4367	42.1757	186.469	130.965	149.651	155.695	44.3051	3.51416	Homo sapiens
O43809	NUDT21	1.80348	0.0212699		1.67224	53.3131	70.1415	10.1575	153.333	150.383	162.673	155.463	44.5374	3.49061	Homo sapiens
Q8NHY0	B4GALNT2	2.37104	0.00583774		2.23375	38.7289	45.2055	13.2606	198.281	166.983	137.542	167.602	32.3983	5.17315	Homo sapiens
Q00610	CLTC	1.8414	0.00638412		2.1949	46.249	51.5554	33.0976	176.086	161.731	131.28	156.366	43.634	3.58358	Homo sapiens
O95373	IPO7	2.07873	0.00585498		2.23247	35.5152	42.7577	36.5741	140.294	169.727	175.132	161.718	38.2823	4.22434	Homo sapiens
P41252	IARS1	2.10749	0.0119918		1.92111	41.8157	45.0703	26.1208	183.058	176.063	127.872	162.331	37.6689	4.30942	Homo sapiens
O14981	BTAF1	4.23546	0.0355236	Imputed	1.44948		6.95535		154.783	155.529	82.7331	131.015	6.95535	18.8366	Homo sapiens
Q13614	MTMR2	1.70039	0.0364632	Imputed	1.43815	37.2106			112.2	152.969	97.6209	120.93	37.2106	3.24988	Homo sapiens
P14868	DARS1	2.10569	0.00556636		2.25443	37.5561	43.6252	31.9399	175.512	172.525	138.841	162.293	37.7071	4.30404	Homo sapiens
Q9H4A4	RNPEP	2.08774	0.0313109		1.5043	39.7336	42.7892	31.7454	192.909	176.38	116.443	161.911	38.0894	4.2508	Homo sapiens
P62140	PPP1CB	2.80393	0.0218287		1.66097	18.4779	34.2316	22.4463	192.692	205.142	127.009	174.948	25.0519	6.98341	Homo sapiens
P08571	CD14	6.14463	0.0126257		1.89875	1.78592	2.88163		128.152	181.803	185.378	165.111	2.33377	70.7484	Homo sapiens
Q6P2E9	EDC4	2.32018	0.0495532		1.30493	30.5314	29.4824	40.0871	219.427	169.431	111.041	166.633	33.367	4.99395	Homo sapiens
Q8IYB1	MB21D2	1.59219	0.00264695		2.57725	36.9347	50.1306	62.372	136.234	142.652	171.677	150.188	49.8124	3.01506	Homo sapiens
Q86X76	NIT1	1.23449	0.0153887		1.8128	55.0077	64.9019	59.0356	163.119	132.185	125.751	140.352	59.6484	2.35298	Homo sapiens
O75063	FAM20B	6.64386	0.00929411	Unique	2.03179				105.758	112.78	81.4615	100		100	Homo sapiens
Q9BVG4	PBDC1	1.34603	0.0330194		1.48123	53.5346	61.7797	54.0757	146.47	171.242	112.898	143.537	56.4633	2.54212	Homo sapiens
P84103	SRSF3	1.38434	0.00194395		2.71132	49.9433	67.345	48.8925	126.919	152.852	154.048	144.606	55.3936	2.61053	Homo sapiens
Q8TEX9	IPO4	1.81371	0.0169574		1.77064	42.0296	46.5525	44.2949	172.459	168.798	125.865	155.708	44.2924	3.51545	Homo sapiens
Q99417	MYCBP	3.41614	0.00151421		2.81981	14.245	16.1275	21.0203	198.13	169.819	180.658	182.869	17.1309	10.6748	Homo sapiens
P43686	PSMC4	3.12062	0.00609206		2.21524	21.3465	22.112	18.4124	157.508	178.886	201.735	179.376	20.6237	8.6976	Homo sapiens
P38919	EIF4A3	3.32556	0.0258632		1.58732	21.2097	22.1884	11.0226	221.709	195.299	128.572	181.86	18.1403	10.0252	Homo sapiens
Q14738	PPP2R5D	1.55596	0.0267352		1.57292	55.3177	54.4727	42.4828	175.299	157.685	114.743	149.242	50.7577	2.94029	Homo sapiens
P61313	RPL15	2.0265	5.66e-05		4.24684	35.0829	40.2753	42.8884	153.594	161.412	166.747	160.584	39.4155	4.07414	Homo sapiens
O00567	NOP56	1.93512	0.0314687		1.50212	40.672	46.5811	37.1224	177.353	183.336	114.936	158.541	41.4585	3.8241	Homo sapiens
Q02790	FKBP4	1.24708	0.00422235		2.37445	54.524	61.2079	62.1197	139.986	128.549	153.614	140.716	59.2838	2.3736	Homo sapiens
Q9NRW3	APOBEC3C	6.64386	0.0301781	Unique	1.52031				115.917	117.431	66.6517	100		100	Homo sapiens
O00461	GOLIM4	2.78222	0.0157343		1.80315	25.3325	23.2994	27.5188	212.773	157.977	153.099	174.616	25.3836	6.87911	Homo sapiens
Q8IY95	TMEM192	1.24197	0.00654526		2.18407	61.1858	66.3653	50.7438	159.37	137.289	125.047	140.568	59.4316	2.36521	Homo sapiens
Q9NZB2	FAM120A	6.64386	0.0092445	Unique	2.03412				118.035	96.107	85.858	100		100	Homo sapiens
P53794	SLC5A3	2.83624	0.0412604		1.38447	14.309	26.6963	32.6907	112.077	222.55	191.678	175.435	24.5653	7.14156	Homo sapiens
Q8TF05	PPP4R1	2.05995	0.0356052		1.44849	38.7634	39.4662	37.8307	205.815	153.666	124.459	161.313	38.6868	4.16973	Homo sapiens
Q15021	NCAPD2	2.93976	0.016959		1.7706	24.5301	22.0593	22.592	202.435	191.697	136.687	176.94	23.0605	7.67285	Homo sapiens
O00154-4	ACOT7	1.81442	0.0163142		1.78743	47.3768	45.9564	39.4931	170.932	171.03	125.212	155.725	44.2754	3.51718	Homo sapiens
P14618	PKM	1.32609	0.00583737		2.23378	53.6622	64.1102	53.303	154.916	149.411	124.598	142.975	57.0251	2.50722	Homo sapiens
Q09028	RBBP4	2.06811	0.00738716		2.13152	37.2993	41.3686	36.8641	183.421	146.821	154.226	161.489	38.5107	4.19336	Homo sapiens
Q9BYB4	GNB1L	2.45869	0.0177228		1.75147	26.4964	27.5826		115.779	163.722	166.419	148.64	27.0395	5.49716	Homo sapiens
P50990-2	CCT8	1.8026	0.00302109		2.51984	53.1513	55.4831	25.0411	153.204	178.742	134.379	155.441	44.5585	3.48848	Homo sapiens
P12268	IMPDH2	2.10441	0.0118196		1.9274	37.3538	43.01	32.839	151.25	191.958	143.589	162.266	37.7343	4.30022	Homo sapiens
P53621	COPA	2.32034	0.0168432		1.77357	34.6826	35.3567	30.0525	186.647	182.288	130.973	166.636	33.3639	4.99449	Homo sapiens
P07437	TUBB	1.70505	0.00434353		2.36216	50.28	49.8946	40.6571	134.202	159.93	165.037	153.056	46.9439	3.2604	Homo sapiens
P30419	NMT1	2.34487	0.0209873		1.67804	29.483	32.5012	36.6975	200.561	170.018	130.739	167.106	32.8939	5.08016	Homo sapiens
Q9BWF3	RBM4	1.58451	0.0473193		1.32496	47.4661	55.2023	47.367	186.955	155.114	107.896	149.988	50.0118	2.99906	Homo sapiens
Q8WTW3	COG1	2.97821	0.0411675		1.38545	14.8249	24.1764		124.908	211.984	124.107	153.666	19.5006	7.88006	Homo sapiens
Q9HD15	SRA1	1.8824	0.000127945		3.89298	44.8696	44.1176	39.0296	163.67	150.768	157.545	157.328	42.6722	3.68689	Homo sapiens
Q9Y3B3	TMED7	2.50168	8.93e-05		4.04896	32.302	35.6658	22.076	172.066	171.981	165.909	169.985	30.0146	5.66343	Homo sapiens
P55010	EIF5	1.64735	0.00179478		2.74599	55.9287	59.2774	29.9816	161.755	161.991	131.066	151.604	48.3959	3.13258	Homo sapiens
Q13610	PWP1	1.73763	0.0438663		1.35787	39.6678	43.6337		180.413	109.569	126.717	138.899	41.6508	3.33486	Homo sapiens
Q5JVF3	PCID2	3.92346	0.0311141		1.50704	16.3958	11.1376	9.5648	236.65	198.493	127.759	187.634	12.3661	15.1733	Homo sapiens
Q15008	PSMD6	2.06232	0.00613368		2.21228	44.682	44.6563	26.5687	172.766	178.336	132.991	161.364	38.6357	4.17657	Homo sapiens
Q9BXP5	SRRT	1.55993	0.0296851		1.52746	47.7992	54.285	49.876	167.169	167.048	113.823	149.347	50.6534	2.9484	Homo sapiens
Q6P1N9	TATDN1	1.31523	0.00822779		2.08472	50.2819	69.8636	51.8522	118.69	151.636	157.676	142.667	57.3326	2.48842	Homo sapiens
P20042	EIF2S2	1.34571	0.0115101		1.93892	57.7326	57.794	53.8909	162.108	128.55	139.924	143.528	56.4725	2.54155	Homo sapiens
Q13363	CTBP1	6.64386	0.0339339	Unique	1.46937				128.935	103.064	68.001	100		100	Homo sapiens
Q9BRY0	SLC39A3	1.27305	0.0127856		1.89328	64.702	44.914	65.991	146.58	115.733	162.08	141.464	58.5357	2.41672	Homo sapiens
P52848	NDST1	2.9809	0.0217117		1.66331	23.9032	20.6221	22.93	143.808	166.476	222.26	177.515	22.4851	7.89478	Homo sapiens
P62826	RAN	2.06694	0.0422897		1.37377	37.393	40.5915	37.6228	202.88	168.495	113.018	161.464	38.5358	4.18998	Homo sapiens
P68371	TUBB4B	1.64213	0.00363292		2.43974	52.4005	56.1238	37.0625	168.466	155.289	130.657	151.471	48.5289	3.12125	Homo sapiens
P50454	SERPINH1	1.45658	0.00570517		2.24373	55.9337	64.903	39.3957	148.226	144.858	146.685	146.589	53.4108	2.74456	Homo sapiens
Q9UBQ0-2	VPS29	1.24101	0.0285652		1.54416	59.6137	61.4044	57.3604	168.735	129.159	123.727	140.541	59.4595	2.36364	Homo sapiens
Q13838	DDX39B	1.72996	0.00114468		2.94132	50.9441	59.62	28.415	143.977	166.331	150.713	153.674	46.3264	3.3172	Homo sapiens
Q92544	TM9SF4	3.095	0.00538695		2.26866	17.5401	24.1281	21.1948	184.991	154.937	197.209	179.046	20.9544	8.54455	Homo sapiens
O75643	SNRNP200	2.55125	0.0230962		1.63646	32.9389	36.2729	18.2336	189.676	199.903	122.975	170.852	29.1484	5.86143	Homo sapiens
Q96RS6	NUDCD1	2.23047	0.0132281		1.8785	35.2547	35.9	34.2403	189.456	167.794	137.355	164.868	35.1317	4.69287	Homo sapiens
Q15084	PDIA6	1.33296	0.00249594		2.60277	54.1397	74.1837	42.1703	160.186	132.762	136.558	143.169	56.8313	2.51919	Homo sapiens
Q7Z3U7	MON2	2.77672	0.00174645		2.75784	18.8641	28.8836	28.6572	164.407	165.708	193.48	174.532	25.4683	6.8529	Homo sapiens
P25398	RPS12	1.45227	0.00110131		2.95809	61.005	62.3759	37.2023	156.277	134.187	148.952	146.472	53.5278	2.73638	Homo sapiens
P78527	PRKDC	2.22547	0.0287884		1.54078	39.4406	33.1222	33.1336	188.941	186.212	119.15	164.768	35.2321	4.67664	Homo sapiens
P62750	RPL23A	1.52721	0.00672848		2.17208	48.6832	58.4015	47.4632	169.421	137.01	139.021	148.484	51.516	2.88229	Homo sapiens
P52272	HNRNPM	2.44065	0.0468019		1.32974	32.9725	37.426	22.9306	182.332	215.83	108.509	168.89	31.1097	5.42886	Homo sapiens
Q8NFH3	NUP43	3.12039	0.0226048		1.6458	11.6819	23.9195		133.853	201.698	128.847	154.8	17.8007	8.69625	Homo sapiens
Q9UHD2	TBK1	1.74695	0.0489612		1.31015	42.3268	40.5269		154.405	167.974	94.7673	139.049	41.4268	3.35649	Homo sapiens
P35606	COPB2	2.2853	0.00651172		2.1863	35.5733	42.0653	24.4949	183.38	177.295	137.191	165.956	34.0445	4.87466	Homo sapiens
Q99613	EIF3C	2.53428	1.17e-05		4.93286	32.8864	33.0545	22.3869	164.395	177.571	169.706	170.557	29.4426	5.79288	Homo sapiens
Q969R2	OSBP2	1.83496	0.00425748		2.37085	46.9592	36.7229	47.6776	163.295	136.016	169.329	156.213	43.7866	3.56761	Homo sapiens
P34896	SHMT1	1.69479	0.0102502		1.98927	44.5707	54.6805	42.3487	167.903	163.741	126.756	152.8	47.2	3.23729	Homo sapiens
P52294	KPNA1	1.22586	0.000592378		3.2274	50.6454	59.112	69.94	137.16	147.519	135.624	140.101	59.8991	2.33895	Homo sapiens
Q8NFH4	NUP37	1.31421	0.0446373		1.3503	42.4989	63.2094		164.349	135.001	94.942	131.431	52.8542	2.48666	Homo sapiens
Q5SSJ5	HP1BP3	1.7364	0.0153098		1.81503	53.0592	35.4973	49.9465	169.79	170.851	120.856	153.832	46.1677	3.33204	Homo sapiens
P30876	POLR2B	3.37065	0.0197005		1.70552	24.2326	14.1623	14.4991	180.61	225.487	141.009	182.369	17.6313	10.3434	Homo sapiens
Q6UXN9	WDR82	1.97524	0.0341259		1.46692	96.9051	14.8248	9.92615	134.973	182.858	160.513	159.448	40.552	3.93194	Homo sapiens
Q52LJ0	FAM98B	3.33545	0.0250098		1.60189	14.9848	15.9918		148.428	199.059	121.537	156.341	15.4883	10.0942	Homo sapiens
Q9NVE7	PANK4	1.60495	0.00565695	Imputed	2.24742	56.4542	55.4532	86.7069	201.386			201.386	66.2048	3.04186	Homo sapiens
Q8N1G4	LRRC47	1.5085	0.0017698		2.75208	52.0244	67.7975	36.2194	129.908	154.065	159.985	147.986	52.0138	2.84514	Homo sapiens
Q9UI30	TRMT112	1.69411	0.0403684		1.39396	41.827	55.1384	44.6851	164.183	185.499	108.668	152.783	47.2168	3.23578	Homo sapiens
Q14152	EIF3A	2.23188	0.00274797		2.56099	36.3416	40.8603	28.1084	179.089	170.508	145.093	164.897	35.1034	4.69745	Homo sapiens
P24928	POLR2A	3.38021	0.0327673		1.48456	11.0356	24.5608	16.9786	240.446	174.564	132.415	182.475	17.525	10.4123	Homo sapiens
Q92879	CELF1	2.40763	0.0256498		1.59092	37.675	42.2885	15.1836	210.138	174.319	120.396	168.284	31.7157	5.30602	Homo sapiens
Q96DH6	MSI2	6.64386	0.000420215	Unique	3.37653				97.3116	108.009	94.6796	100		100	Homo sapiens
P40189	IL6ST	2.12199	0.0408779		1.38851	38.5671	44.9817	28.5391	201.506	176.481	109.926	162.637	37.3626	4.35294	Homo sapiens
Q9H269	VPS16	2.26563	0.0157449		1.80286	37.9547		22.9246	163.629	166.421	109.071	146.374	30.4396	4.80865	Homo sapiens
Q13151	HNRNPA0	2.83952	0.0148206		1.82913	28.4406	29.3923	15.7164	177.205	210.229	139.017	175.484	24.5164	7.1578	Homo sapiens
O60513	B4GALT4	2.65066	0.00178836		2.74755	21.2818	53.3576	7.78327	166.503	189.095	161.98	172.526	27.4742	6.27955	Homo sapiens
P61619	SEC61A1	1.56784	0.000439073	Imputed	3.35746	71.1439	69.1981	60.8447			198.813	198.813	67.0623	2.96461	Homo sapiens
A0AV96	RBM47	2.99986	0.0263541		1.57915		22.1373	16.3278	188.649	162.416	110.469	153.845	19.2325	7.99921	Homo sapiens
P67775	PPP2CA	1.6643	0.00322724		2.49117	36.6966	67.4915	39.7103	143.455	157.912	154.734	152.034	47.9662	3.16961	Homo sapiens
Q9Y5X9	LIPG	2.82289	0.0233123		1.63241	28.694	27.9953	17.6071	183.365	212.836	129.502	175.235	24.7655	7.07576	Homo sapiens
Q92520	FAM3C	5.16873	0.000888917		3.05114	4.10818	6.78759	5.33351	199.103	182.484	202.184	194.59	5.40976	35.9702	Homo sapiens
P06132	UROD	1.3662	0.00836524		2.07752	56.4552	46.2807		128.507	116.324	152.433	132.421	51.3679	2.5779	Homo sapiens
P62906	RPL10A	1.6041	0.00158785		2.79919	54.3985	58.5122	35.6016	144.558	152.867	154.062	150.496	49.5041	3.04007	Homo sapiens
P49327	FASN	1.72863	0.00622429		2.20591	49.5689	48.2801	41.2287	140.711	173.785	146.426	153.641	46.3592	3.31414	Homo sapiens
Q93034	CUL5	2.60781	0.0201775		1.69513	29.4932	31.0047	24.0592	204.336	179.018	132.089	171.814	28.1857	6.0958	Homo sapiens
Q8ND56	LSM14A	5.3271	6.58e-05		4.18191	4.50542	3.19672	6.88095	200.321	195.65	189.446	195.139	4.86103	40.1435	Homo sapiens
Q7L2H7	EIF3M	2.61589	4.43e-05		4.35348	26.7312	37.9089	19.5113	167.12	168.307	180.422	171.95	28.0505	6.13	Homo sapiens
Q13200	PSMD2	2.05582	0.00738347		2.13174	40.2608	45.8548	30.2131	169.17	180.132	134.369	161.224	38.7762	4.1578	Homo sapiens
P49591	SARS1	1.74504	0.0126484		1.89797	47.0681	56.2696	34.529	161.208	177.777	123.149	154.044	45.9555	3.35203	Homo sapiens
O95486	SEC24A	1.26566	0.00990291		2.00424	66.6465	75.0376	34.56	150.688	157.322	115.745	141.252	58.748	2.40437	Homo sapiens
P27708	CAD	2.20807	0.00769553		2.11376	35.5308	38.6062	32.6136	163.296	185.874	144.079	164.416	35.5835	4.62058	Homo sapiens
Q13137	CALCOCO2	2.47786	0.0181737		1.74056	35.9988	21.1957	34.1198	210.947	155.118	142.62	169.562	30.4381	5.57071	Homo sapiens
Q2NL82	TSR1	2.52088	0.0170321		1.76873	12.3987	39.636		173.316	168.078	106.571	149.322	26.0174	5.73931	Homo sapiens
P36507	MAP2K2	1.62047	0.03287		1.4832	39.4243	45.9189	61.9053	165.224	179.036	108.492	150.917	49.0828	3.07474	Homo sapiens
P26640	VARS1	2.36745	0.0131956		1.87957	33.63	36.9868	26.7813	186.207	182.605	133.79	167.534	32.466	5.16028	Homo sapiens
P61513	RPL37A	1.7769	0.00282633		2.54878	42.3399	49.668	43.5277	159.664	139.615	165.186	154.821	45.1785	3.42688	Homo sapiens
Q15363	TMED2	2.28777	0.00903778		2.04394	35.5373	34.7504	31.7008	191.749	150.869	155.394	166.004	33.9961	4.88302	Homo sapiens
P53367	ARFIP1	1.75318	0.013209		1.87913	38.6426	36.7578	61.8677	185.858	151.558	125.316	154.244	45.756	3.37101	Homo sapiens
P21399	ACO1	1.29768	0.00652521		2.18541	54.9601	65.3406	53.1934	152.551	151.153	122.802	142.169	57.8314	2.45833	Homo sapiens
Q9Y2L1	DIS3	3.54128	0.0202193		1.69423	17.4437	13.2432	16.7736	216.688	199.59	136.262	184.18	15.8202	11.6421	Homo sapiens
P16989	YBX3	3.54561	0.013425		1.87209	13.1919	12.7946	21.3428	171.303	156.759	224.608	184.224	15.7764	11.6771	Homo sapiens
Q13617	CUL2	2.02178	0.0290449		1.53693	40.4148	50.7643	27.3785	199.992	163.77	117.68	160.481	39.5192	4.06083	Homo sapiens
P04004	VTN	2.10509	0.0315212		1.5014	40.8712	41.5041	30.7842	188.788	182.664	115.388	162.28	37.7198	4.30225	Homo sapiens
Q14165	MLEC	1.64218	0.0366072		1.43643	39.3116	53.422	52.8488	194.13	123.574	136.715	151.473	48.5275	3.12138	Homo sapiens
Q9H832	UBE2Z	2.41033	0.00400841		2.39703	26.0812	35.0071	33.9094	172.398	184.626	147.978	168.334	31.6659	5.31594	Homo sapiens
Q13509	TUBB3	3.32695	0.0395079	Imputed	1.40332	12.8598			174.451	119.422	93.2674	129.047	12.8598	10.0349	Homo sapiens
Q13283	G3BP1	6.16116	0.0063597		2.19656	3.00073	3.35635	1.91148	166.086	214.883	210.762	197.244	2.75619	71.564	Homo sapiens
Q9NSD9	FARSB	2.517	0.030829		1.51104	31.7991	33.2751	24.1594	203.878	187.345	119.543	170.255	29.7445	5.72392	Homo sapiens
Q8N163	CCAR2	2.49107	0.0297939		1.52587	34.3252	41.8269	14.4558	170.229	218.012	121.151	169.797	30.2026	5.62194	Homo sapiens
Q10471	GALNT2	5.85687	0.00320687		2.49392	2.96908	4.23592	2.97218	218.214	189.671	181.938	196.608	3.39239	57.9554	Homo sapiens
Q9NTK5	OLA1	1.31908	0.00819879		2.08625	57.1511	63.6458	50.8732	162.254	139.144	126.932	142.777	57.2234	2.49508	Homo sapiens
P39019	RPS19	1.30182	0.0128381		1.8915	55.5623	69.7101	47.8676	126.315	131.178	169.367	142.287	57.7133	2.4654	Homo sapiens
Q14444	CAPRIN1	1.43877	0.0244139		1.61236	55.656	50.6773	55.3526	161.113	116.073	161.129	146.105	53.8953	2.7109	Homo sapiens
Q5TEC6	H3-7	2.58751	0.00429812		2.36672	34.7846	20.61	30.1901	162.431	155.332	196.652	171.472	28.5282	6.01061	Homo sapiens
Q9Y6E2	BZW2	1.55815	0.00657298		2.18224	51.7656	57.2445	43.0902	152.421	166.775	128.704	149.3	50.7001	2.94476	Homo sapiens
Q0VDF9	HSPA14	1.47029	0.00216267		2.66501	38.853	71.6335	48.6321	152.528	159.182	129.171	146.96	53.0396	2.77077	Homo sapiens
P60866	RPS20	1.80817	0.0471191		1.3268	52.1301	51.8152	29.3295	206.85	146.535	113.34	155.575	44.4249	3.50198	Homo sapiens
Q53H96	PYCR3	3.42061	0.0305864		1.51447	20.2732	21.8553	9.11886	217.822	208.991	121.94	182.918	17.0825	10.7079	Homo sapiens
Q5JPE7	NOMO2	1.22919	0.00643731		2.1913		54.6092	56.095	141.696	127.144	120.455	129.765	55.3521	2.34436	Homo sapiens
Q9H0V9	LMAN2L	6.95733	0.00162138		2.79012	0.30562	2.36241		172.506	173.516	151.309	165.777	1.33402	124.269	Homo sapiens
Q9NP72	RAB18	1.36803	0.00184017		2.73514	58.163	52.8825	56.4973	154.506	140.434	137.518	144.152	55.8476	2.58118	Homo sapiens
P49207	RPL34	1.86922	0.00413545		2.38348	38.9455	49.204	40.7897	159.469	138.788	172.804	157.02	42.9797	3.65336	Homo sapiens
P30040	ERP29	1.22547	0.0367888		1.43428	86.9675	49.955	42.809	130.588	110.79	178.891	140.09	59.9105	2.33831	Homo sapiens
P62273	RPS29	1.7649	2.48e-05		4.60481	49.3789	47.0753	39.9556	159.461	147.74	156.39	154.53	45.4699	3.39851	Homo sapiens
Q8NFW8	CMAS	2.69096	0.0182517		1.7387	31.123	34.5522	14.7816	195.802	196.464	127.277	173.181	26.8189	6.45742	Homo sapiens
P62314	SNRPD1	1.71627	0.0302152		1.51977	49.7884	55.4386	34.7686	138.715	125.729	195.56	153.335	46.6652	3.28585	Homo sapiens
P48147	PREP	1.56813	0.0111226		1.95379	45.249	56.5767	49.4904	143.243	173.518	131.923	149.561	50.4387	2.96521	Homo sapiens
P49915	GMPS	2.34338	0.00501108		2.30007	39.0608	33.7198	25.9863	175.989	182.675	142.57	167.078	32.9223	5.07491	Homo sapiens
P42126	ECI1	2.53014	0.00693422		2.159	33.5553	25.7752	29.2137	160.951	154.458	196.046	170.485	29.5147	5.77628	Homo sapiens
P49770	EIF2B2	2.23134	0.00132299		2.87844	34.0583	28.1034		158.474	145.303	134.062	145.946	31.0809	4.69569	Homo sapiens
Q02878	RPL6	1.64793	0.00331624		2.47935	44.5322	49.8253	50.7861	161.676	156.163	137.017	151.619	48.3812	3.13384	Homo sapiens
P49903	SEPHS1	2.01919	0.0114662	Imputed	1.94058		30.3935		133.398	133.297	102.912	123.202	30.3935	4.05357	Homo sapiens
O75534	CSDE1	3.97586	0.000123724		3.90755	13.0308	13.0387	9.7846	192.371	190.569	181.205	188.049	11.9514	15.7345	Homo sapiens
Q9UN86	G3BP2	6.64386	0.0130984	Unique	1.88278				112.383	109.664	77.9532	100		100	Homo sapiens
P46783	RPS10	1.86675	0.00129648		2.88723	42.0223	43.797	43.2933	165.643	151.438	153.806	156.962	43.0376	3.6471	Homo sapiens
O75052	NOS1AP	3.42268	0.0495843		1.30466	12.6503	15.967	22.5628	111.339	193.35	244.131	182.94	17.06	10.7233	Homo sapiens
P61081	UBE2M	1.34094	0.035557		1.44907	59.6615	62.1953	47.9631	173.573	146.185	110.422	143.393	56.6066	2.53316	Homo sapiens
Q9HC35	EML4	2.2198	0.00389887		2.40906	40.0418	43.3165	22.681	164.81	187.943	141.208	164.654	35.3464	4.65828	Homo sapiens
Q5MNZ6	WDR45B	1.46442	0.00839982		2.07573	74.8705	51.5034	33.2211	138.959	145.741	155.705	146.802	53.1983	2.75952	Homo sapiens
P07858	CTSB	1.72144	0.0372757		1.42857	42.0543	35.482	62.0745	185.035	169.657	105.697	153.463	46.5369	3.29766	Homo sapiens
O95456	PSMG1	1.48652	0.0231978		1.63455	65.5505	53.2785	38.9776	182.704	139.404	120.086	147.398	52.6022	2.80212	Homo sapiens
Q15046	KARS1	1.87361	0.0074439		2.1282	41.6103	47.1848	39.8366	169.933	166.421	135.014	157.123	42.8772	3.66448	Homo sapiens
P42766	RPL35	1.24345	0.0376908		1.42376	56.6166	63.3293	58.2206	125.698	122.345	173.791	140.611	59.3888	2.36764	Homo sapiens
P42224	STAT1	1.56643	0.0484642		1.31458	45.2264	62.6218	43.6015	168.704	178.777	101.07	149.517	50.4832	2.96171	Homo sapiens
Q9H4B7	TUBB1	4.26518	0.0116289	Imputed	1.93446	6.81598			158.004	114.108	121.072	131.061	6.81598	19.2285	Homo sapiens
Q9UBT2	UBA2	1.57323	0.0312267		1.50547	56.9631	52.5633	41.3907	177.419	159.892	111.772	149.694	50.3057	2.97569	Homo sapiens
Q8NF91	SYNE1	1.97748	0.00741155		2.13009	36.4897	40.4203	44.5954	145.069	182.384	151.042	159.498	40.5018	3.93805	Homo sapiens
Q04637	EIF4G1	1.55582	0.0204915		1.68843	49.8696	54.1545	48.2598	178.115	140.066	129.534	149.239	50.7613	2.94001	Homo sapiens
P11908	PRPS2	1.75331	0.0262086		1.58156	43.6318	46.3419	47.2851	190.245	138.552	133.945	154.247	45.7529	3.3713	Homo sapiens
Q5VIR6	VPS53	2.35016	0.0131514		1.88103	30.4315	43.1142	24.8345	200.514	164.89	136.216	167.207	32.7934	5.09879	Homo sapiens
P13010	XRCC5	2.68091	0.0119594		1.92229	31.1455	34.8152	14.9823	182.111	201.723	135.224	173.019	26.981	6.41262	Homo sapiens
Q96KG9	SCYL1	1.91272	0.0339939		1.4686	48.1059	47.3157	30.4914	184.118	179.732	110.237	158.029	41.971	3.76519	Homo sapiens
Q8WYA6	CTNNBL1	3.34364	0.0297651		1.52629	9.57555	21.2363		164.392	198.335	106.461	156.396	15.4059	10.1517	Homo sapiens
Q658P3	STEAP3	1.20658	0.0220204		1.65718		50.0571	62.0042	150.254	134.322	103.363	129.313	56.0307	2.30789	Homo sapiens
Q969P0	IGSF8	2.58846	0.00210675		2.67639	31.1017	29.7099	24.7246	169.199	186.617	158.648	171.488	28.5121	6.01458	Homo sapiens
P48556	PSMD8	2.09201	0.0142098		1.84741	42.1123	38.9053	32.9765	173.751	181.838	130.417	162.002	37.998	4.26343	Homo sapiens
Q9BWJ5	SF3B5	1.57341	0.0169044		1.772	46.5931	61.29	43.0193	119.333	155.377	174.387	149.699	50.3008	2.97608	Homo sapiens
P26196	DDX6	1.89121	0.000304784		3.51601	44.0352	48.0834	35.2846	153.433	149.493	169.671	157.532	42.4677	3.70946	Homo sapiens
O00267	SUPT5H	3.63239	0.0217323		1.66289	13.3483	12.1598		186.812	172.367	115.313	158.164	12.7541	12.4011	Homo sapiens
P40763	STAT3	1.69363	0.040543		1.39208	40.7708	50.3532	50.5624	191.535	153.545	113.234	152.771	47.2288	3.2347	Homo sapiens
P11216	PYGB	2.64812	0.0329586		1.48203	26.4379	33.0002	23.1099	204.696	195.012	117.744	172.484	27.516	6.2685	Homo sapiens
Q96T76	MMS19	1.86265	0.00292884		2.5333	38.4908	41.7998	49.1102	161.118	169.813	139.667	156.866	43.1336	3.63676	Homo sapiens
P30050	RPL12	1.98082	3.38e-06		5.47126	38.8323	44.813	37.6359	159.942	163.46	155.318	159.573	40.4271	3.94718	Homo sapiens
Q7Z2W4	ZC3HAV1	3.47201	0.00697118		2.15669	16.2128	18.2092	15.1798	211.067	163.968	175.363	183.466	16.5339	11.0963	Homo sapiens
Q01085	TIAL1	2.67707	0.0044541		2.35124	36.4058	33.9134	10.8108	205.626	154.693	158.55	172.957	27.0433	6.39554	Homo sapiens
P58107	EPPK1	1.80194	0.00859749		2.06563	73.512	27.485	32.7263	180.408	163.599	122.27	155.426	44.5744	3.48688	Homo sapiens
Q9P035	HACD3	2.36233	0.0239141		1.62135	34.7915	36.5679	26.3285	170.279	204.22	127.814	167.437	32.5627	5.142	Homo sapiens
Q8N1P7	CRYBG2	3.56275	0.00319338		2.49575	16.6353	10.1434	20.0354	163.912	184.578	204.696	184.395	15.6047	11.8167	Homo sapiens
Q9Y5L0-1	TNPO3	2.12078	0.029591		1.52884	39.4395	47.8371	24.8878	175.563	197.362	114.91	162.612	37.3881	4.34929	Homo sapiens
P05388	RPLP0	1.90531	0.0137286		1.86237	39.8111	47.4671	39.1466	183.891	157.019	132.665	157.858	42.1416	3.7459	Homo sapiens
Q7Z7N9	TMEM179B	1.79388	0.047998		1.31878	48.1525	36.3055	49.8466	127.643	130.787	207.266	155.232	44.7682	3.46746	Homo sapiens
Q9BXJ9	NAA15	2.47373	0.00121576		2.91515	34.6807	38.4099	18.4455	147.8	179.808	180.855	169.488	30.512	5.55479	Homo sapiens
P14625	HSP90B1	1.32164	0.00922986		2.0348	55.513	66.3351	49.6046	165.122	137.635	125.79	142.849	57.1509	2.49951	Homo sapiens
Q14203	DCTN1	2.3072	0.0109643		1.96002	33.1937	33.4016	34.2581	191.432	164.839	142.876	166.382	33.6178	4.94923	Homo sapiens
Q14683	SMC1A	1.83318	0.0145074		1.83841	40.9763	46.6339	43.876	142.516	184.43	141.569	156.171	43.8287	3.56322	Homo sapiens
Q9BQA1	WDR77	1.60748	0.00695474		2.15772	47.0022	53.7209	47.5278	167.424	150.668	133.657	150.583	49.417	3.04719	Homo sapiens
P33947	KDELR2	3.81703	0.01874		1.72723	9.98775	11.868	17.8946	228.831	143.634	187.784	186.75	13.2501	14.0942	Homo sapiens
Q12906	ILF3	1.83985	0.037606		1.42474	46.2461	60.0972	24.6688	137.937	208.67	122.381	156.329	43.6707	3.57973	Homo sapiens
Q16777	H2AC20	2.99312	0.0254834		1.59374	28.4269	16.9448	21.578	144.08	159.911	229.059	177.683	22.3166	7.96195	Homo sapiens
Q9BQ67	GRWD1	3.24698	0.0240294		1.61926	27.8927	19.5232	9.76083	201.754	214.364	126.705	180.941	19.0589	9.49378	Homo sapiens
Q8WUA8	TSKU	2.42404	0.0336518	Imputed	1.47299		23.3916		115.502	162.91	98.1963	125.536	23.3916	5.36672	Homo sapiens
O15264	MAPK13	2.61559	0.00965674		2.01517	20.0856	19.9752	44.1057	190.963	192.254	132.617	171.945	28.0555	6.12873	Homo sapiens
P26641	EEF1G	1.87194	0.0042444		2.37218	43.2355	50.2726	35.2405	173.335	162.011	135.905	157.084	42.9162	3.66024	Homo sapiens
Q9Y6D5	ARFGEF2	3.12563	0.000723746		3.14041	20.3943	23.1577	18.1265	185.862	167.935	184.524	179.441	20.5595	8.72788	Homo sapiens
Q00577	PURA	3.70566	0.0347493		1.45905	14.133	20.0184	8.5621	126.441	241.954	188.891	185.762	14.2378	13.0471	Homo sapiens
P62633	CNBP	2.94399	0.0358888		1.44504	15.2454	17.7679	35.989	168.647	126.32	236.031	176.999	23.0008	7.69536	Homo sapiens
Q92538	GBF1	3.72745	0.00225114		2.6476	13.4015	16.862	11.8545	191.032	198.553	168.298	185.961	14.0393	13.2457	Homo sapiens
Q71RC2	LARP4	6.64386	0.0336517	Unique	1.47299				127.13	105.849	67.0207	100		100	Homo sapiens
O14965	AURKA	1.32135	0.0352684		1.45261	50.1935	52.5432	68.7407	157.586	165.366	105.571	142.841	57.1592	2.499	Homo sapiens
P19823	ITIH2	1.25261	0.00342013		2.46596	56.5842	48.5933	72.1947	159.606	126.967	136.055	140.876	59.1241	2.38272	Homo sapiens
P18754	RCC1	3.76024	0.0351574		1.45398	17.0757	14.9712	9.18984	233.993	203.118	121.652	186.254	13.7456	13.5501	Homo sapiens
Q9BRP4	PAAF1	1.80464	0.0318163		1.49735	35.3633	48.8812	49.284	194.377	152.991	119.103	155.49	44.5095	3.49342	Homo sapiens
P26373	RPL13	1.69734	0.00431629		2.36489	44.0419	52.459	44.9078	137.995	151.39	169.206	152.864	47.1362	3.24302	Homo sapiens
P48426	PIP4K2A	3.55629	0.00986232		2.00602	13.8753	16.1092	17.0233	218.287	169.44	165.265	184.331	15.6693	11.7638	Homo sapiens
Q14703	MBTPS1	3.51731	0.0463968		1.33351	5.78797	21.7217		173.667	207.104	91.719	157.497	13.7548	11.4503	Homo sapiens
Q71UI9	H2AZ2	2.77106	0.0432436		1.36408	32.4627	21.0657	23.1385	116.714	177.195	229.425	174.444	25.5556	6.82607	Homo sapiens
Q00341	HDLBP	1.65893	0.00787057		2.10399	38.7197	53.2361	52.3507	158.226	169.851	127.616	151.898	48.1022	3.15781	Homo sapiens
P09497-2	CLTB	1.4686	0.0497845		1.30291	55.8157	52.2913	51.1486	186.474	143.349	110.922	146.915	53.0852	2.76753	Homo sapiens
P39023	RPL3	1.4686	0.0231611		1.63524	49.9602	58.1718	51.1238	121.78	144.241	174.723	146.915	53.0853	2.76752	Homo sapiens
P51795-1	CLCN5	2.40919	0.00313897		2.50321	23.1468	25.2588	46.6552	177.982	186.395	140.562	168.313	31.6869	5.31175	Homo sapiens
P29692	EEF1D	2.18209	0.0289435		1.53845	33.5795	31.7525	43.0085	180.9	118.113	192.647	163.886	36.1135	4.53809	Homo sapiens
Q92621	NUP205	3.06387	0.0328309		1.48372	24.1073	21.6531	18.3275	199.859	215.496	120.556	178.637	21.3626	8.36215	Homo sapiens
Q86X55	CARM1	1.43833	0.0487117		1.31237	38.8835	64.7691	58.0692	192.771	129.619	115.888	146.093	53.9073	2.71007	Homo sapiens
Q9NZI8	IGF2BP1	4.69328	0.00156395		2.80578	6.79898	8.64113	6.88854	178.308	195.379	203.985	192.557	7.44289	25.8713	Homo sapiens
P41227	NAA10	2.41815	0.000316018		3.50029	30.7309	44.4855	19.3482	163.259	156.778	185.399	168.478	31.5216	5.34486	Homo sapiens
Q8NBI6	XXYLT1	2.55158	0.0179518	Imputed	1.74589		21.5189		135.65	144.818	98.0125	126.16	21.5189	5.86278	Homo sapiens
Q9Y3Z3	SAMHD1	3.03063	0.0329296		1.48241	16.4888	17.8392	31.091	201.463	214.961	118.157	178.194	21.8063	8.17164	Homo sapiens
Q9BRX5	GINS3	1.71102	0.01767	Imputed	1.75276		36.9626		132.306	132.601	98.1308	121.012	36.9626	3.27392	Homo sapiens
O75165	DNAJC13	1.56294	0.000923617		3.03451	47.6592	60.4547	43.6101	164.254	138.086	145.936	149.425	50.5747	2.95455	Homo sapiens
Q9Y224	RTRAF	1.9384	0.00755869		2.12155	44.4666	45.4951	34.1901	174.3	167.927	133.621	158.616	41.3839	3.83279	Homo sapiens
P50991	CCT4	1.61851	0.00482945		2.3161	45.7745	54.9745	46.6504	168.888	146.206	137.506	150.867	49.1331	3.07057	Homo sapiens
P35998	PSMC2	2.27137	0.0208889		1.68008	38.1793	39.3917	25.3836	181.203	191.821	124.022	165.682	34.3182	4.82781	Homo sapiens
P0DMN0	SULT1A4	2.36762	0.0243099		1.61422	38.8739	37.5	21.0146	141.139	146.526	214.947	167.537	32.4628	5.16089	Homo sapiens
Q9NRZ9	HELLS	2.77857	0.0148957		1.82694	21.9541	22.3227		158.961	175.453	121.309	151.908	22.1384	6.86173	Homo sapiens
Q14435	GALNT3	6.0176	0.0111122	Imputed	1.9542		2.04754		113.662	124.359	159.932	132.651	2.04754	64.7853	Homo sapiens
P14174	MIF	1.55446	0.00518727		2.28506	62.3104	57.5127	32.568	143.656	152.742	151.211	149.203	50.797	2.93724	Homo sapiens
Q8IWE4	DCUN1D3	1.88066	0.0334286		1.47588	37.7119	48.9346	41.4921	173.141	185.433	113.287	157.287	42.7129	3.68243	Homo sapiens
Q13885	TUBB2A	2.37002	0.0428473		1.36808	34.9907	36.3737	25.8882	209.155	182.953	110.639	167.582	32.4176	5.16949	Homo sapiens
P63220	RPS21	1.30796	0.0169179		1.77165	55.4731	62.5384	54.6051	161.631	119.701	146.051	142.461	57.5389	2.47591	Homo sapiens
P56192	MARS1	2.21843	0.0167347		1.77638	40.0805	40.6038	25.438	145.501	203.295	145.081	164.626	35.3741	4.65385	Homo sapiens
Q12797-3	ASPH	6.64386	0.0135081	Unique	1.86941				118.616	80.0199	101.364	100		100	Homo sapiens
Q9NR45	NANS	1.8606	0.0312719		1.50485	48.0784	52.0095	29.4576	183.851	176.308	110.295	156.818	43.1818	3.63158	Homo sapiens
P11172	UMPS	1.28594	0.0331501		1.47952	52.2314	63.822	58.4459	161.4	155.397	108.703	141.834	58.1664	2.43841	Homo sapiens
Q9H6R4	NOL6	6.64386	0.0312844	Unique	1.50467				119.092	114.794	66.1136	100		100	Homo sapiens
P50914	RPL14	1.39266	3.97e-05		4.40068	50.2651	61.0059	54.2177	145.278	138.924	150.309	144.837	55.1629	2.62562	Homo sapiens
O00443	PIK3C2A	1.31851	0.0158912		1.79884	51.9934	69.5481	50.1775	113.965	159.62	154.696	142.76	57.2397	2.49408	Homo sapiens
O95793	STAU1	1.53155	0.0335189		1.47471	59.4814	56.4408	38.2816	123.621	190.078	132.096	148.599	51.4013	2.89095	Homo sapiens
Q9Y230	RUVBL2	1.80185	0.0162165		1.79004	40.3308	48.0507	45.3478	175.265	165.091	125.915	155.424	44.5764	3.48668	Homo sapiens
A6NHL2	TUBAL3	2.08489	0.0395178		1.40321	32.6134	35.288		135.749	186.803	109.548	144.033	33.9507	4.24242	Homo sapiens
Q13347	EIF3I	2.44502	0.0024342		2.61364	33.5599	35.456	24.0748	186.183	169.41	151.316	168.97	31.0303	5.44532	Homo sapiens
Q8NE71	ABCF1	1.2238	0.0253808		1.59549	56.2228	67.3926	56.262	140.118	114.85	165.154	140.041	59.9591	2.33561	Homo sapiens
P98194	ATP2C1	1.8372	0.00119005		2.92444	34.5997	41.7064	54.8941	173.059	140.68	155.061	156.267	43.7334	3.57317	Homo sapiens
Q15366-3	PCBP2	2.39483	0.0224279		1.64921	30.5967	43.9581	21.305	210.564	164.86	128.717	168.047	31.9533	5.25914	Homo sapiens
Q8TAQ2	SMARCC2	4.91597	0.00556608		2.25445	8.42784	7.73597	3.07346	215.245	199.847	165.671	193.588	6.41242	30.1895	Homo sapiens
Q16576	RBBP7	2.27838	0.0168872		1.77244	31.4119	41.6293	29.4995	203.298	143.272	150.889	165.82	34.1802	4.85133	Homo sapiens
Q9Y6M1	IGF2BP2	4.17174	0.00303014		2.51854	10.0349	10.0776	11.4288	192.291	171.008	205.16	189.486	10.5138	18.0227	Homo sapiens
Q8TAA9	VANGL1	1.29184	0.0193192		1.71401	62.3323	58.8127	52.8489	138.911	165.861	121.234	142.002	57.998	2.4484	Homo sapiens
Q13131	PRKAA1	1.21035	0.00685969		2.1637	57.2046	56.3403	67.5086	145.287	152.104	121.556	139.649	60.3512	2.31394	Homo sapiens
P49257	LMAN1	2.57898	0.00123333		2.90892	23.6287	29.157	33.2334	158.907	169.017	186.057	171.327	28.6731	5.97519	Homo sapiens
O43760	SYNGR2	1.46164	0.0276252		1.55869	44.9065	48.0898	66.8245	168.75	108.993	162.436	146.726	53.2736	2.75421	Homo sapiens
P51991	HNRNPA3	2.26995	0.000844413		3.07345	36.7735	35.3831	30.8819	176.94	158.208	161.813	165.654	34.3462	4.82306	Homo sapiens
O43684	BUB3	2.91434	0.0172952		1.76207	22.8743	26.1886	21.2045	208.139	183.858	137.735	176.578	23.4225	7.53881	Homo sapiens
Q8IZ83	ALDH16A1	1.80644	0.000824859		3.08362	54.9125	42.8766	35.6097	171.78	151.648	143.173	155.534	44.4663	3.49779	Homo sapiens
Q5W111	SPRYD7	1.38124	0.012065		1.91847	45.768	53.9086	66.7621	160.846	117.241	155.474	144.52	55.4796	2.60493	Homo sapiens
P26572	MGAT1	3.43577	0.00463322		2.33412	14.2776	26.5932	9.88612	210.16	181.861	157.222	183.081	16.919	10.821	Homo sapiens
Q53GS9	USP39	6.64386	0.0296997	Unique	1.52725				110.398	121.937	67.664	100		100	Homo sapiens
O15260	SURF4	4.09144	0.000580184		3.23643	10.255	14.9125	8.07904	201.481	179.235	186.038	188.918	11.0822	17.047	Homo sapiens
P17980	PSMC3	2.03176	0.0165493		1.78122	40.7479	45.4753	31.6772	177.259	179.417	125.424	160.7	39.3001	4.08904	Homo sapiens
Q8IUE6	H2AC21	3.35475	0.0291075		1.536	23.471	14.5445	15.4123	125.431	198.832	222.31	182.191	17.8093	10.2301	Homo sapiens
Q9NR30	DDX21	1.7106	0.0177796		1.75008	41.9314	59.6084	38.8778	138.282	188.798	132.502	153.194	46.8059	3.27297	Homo sapiens
O00571	DDX3X	2.51148	0.000249795		3.60242	29.5311	31.5245	28.4693	167.224	176.777	166.474	170.158	29.8416	5.70205	Homo sapiens
P08865	RPSA	2.48201	0.0095529		2.01986	31.1419	35.7761	24.174	192.496	176.319	140.093	169.636	30.364	5.58675	Homo sapiens
Q6XQN6	NAPRT	2.34806	0.0170079		1.76935	30.8878	34.9846	32.627	196.84	169.767	134.894	167.167	32.8331	5.0914	Homo sapiens
Q8N7H5	PAF1	2.98091	9.32e-05		4.03077	21.59	19.5645	26.3005	171.091	175.893	185.561	177.515	22.485	7.89482	Homo sapiens
Q10472	GALNT1	4.06729	0.0210133		1.67751	2.76536	16.3581		192.011	178.258	110.608	160.292	9.56175	16.7639	Homo sapiens
P46060	RANGAP1	1.73246	0.0265466		1.57599	48.8159	52.8331	37.1457	182.335	162.838	116.033	153.735	46.2649	3.32293	Homo sapiens
Q14011	CIRBP	5.00843	0.0024895	Imputed	2.60389		4.09993		127.986	123.108	144.806	131.967	4.09993	32.1876	Homo sapiens
P25098	GRK2	1.27287	0.014578		1.8363	49.0396	59.9253	66.6573	145.011	162.253	117.114	141.459	58.5407	2.41643	Homo sapiens
Q92973	TNPO1	1.38681	0.000558574		3.25292	61.9575	61.1636	42.8539	150.416	147.432	136.177	144.675	55.325	2.615	Homo sapiens
Q13620-1	CUL4B	2.11281	0.0202261		1.69409	36.2936	38.6579	37.7176	193.415	163.167	130.75	162.444	37.5563	4.32533	Homo sapiens
O60825	PFKFB2	2.49606	0.0394008		1.4045	27.8386	34.3922	28.1113	200.259	197.182	112.217	169.886	30.1141	5.64142	Homo sapiens
P05783	KRT18	1.69697	0.0098592		2.00616	47.907	50.182	43.3474	174.312	135.081	149.171	152.855	47.1455	3.24219	Homo sapiens
P22059	OSBP	2.02077	0.0152696		1.81617	41.4088	37.3221	39.8929	147.392	142.954	191.03	160.459	39.5412	4.05801	Homo sapiens
Q13263	TRIM28	2.84974	0.0213524		1.67055	21.0084	29.1227	22.9622	183.284	211.102	132.521	175.636	24.3644	7.20868	Homo sapiens
P55263	ADK	2.38312	0.00884814		2.05315	30.1896	34.9474	31.378	182.323	179.863	141.299	167.828	32.1717	5.21665	Homo sapiens
P31153	MAT2A	1.53841	0.00151443		2.81975	56.6507	59.0138	37.9948	143.41	152.784	150.147	148.78	51.2198	2.90474	Homo sapiens
P60228	EIF3E	2.13005	0.019768		1.70404	39.9852	38.9415	32.6528	189.282	172.014	127.124	162.807	37.1932	4.37733	Homo sapiens
Q02543	RPL18A	1.50276	0.00757802		2.12044	44.7251	56.4341	55.3418	132.111	142.373	169.016	147.833	52.167	2.83384	Homo sapiens
P40121	CAPG	2.15	0.00834765		2.07844	45.6915	38.6707	25.9667	193.246	155.854	140.571	163.224	36.7763	4.43829	Homo sapiens
Q9NXR7-1	BABAM2	2.32672	0.0084882		2.07118	17.6892	54.0414	27.9928	202.502	162.871	134.904	166.759	33.2411	5.01664	Homo sapiens
P42677	RPS27	2.38823	8.08e-06		5.09247	26.1597	35.2552	34.8138	169.259	172.951	161.562	167.924	32.0762	5.23515	Homo sapiens
O43929	ORC4	2.22242	0.0110688		1.9559	30.1514	32.3477		139.517	169.79	128.194	145.834	31.2496	4.66674	Homo sapiens
O95758-1	PTBP3	4.42564	0.00594124		2.22612	2.80667	10.1576	13.7135	175.722	223.015	174.585	191.107	8.89259	21.4906	Homo sapiens
P36873	PPP1CC	2.20605	4.66e-05		4.33141	28.6266	33.7984	44.4485	164.131	158.549	170.447	164.375	35.6245	4.61411	Homo sapiens
Q14232	EIF2B1	2.18479	0.0163325		1.78695	36.6582	38.9477	32.5681	165.077	192.832	133.916	163.942	36.058	4.54662	Homo sapiens
A6NHQ2	FBLL1	2.00085	0.0328816		1.48305	48.9548	42.1565	28.8324	181.772	186.954	111.33	160.019	39.9812	4.00235	Homo sapiens
Q8NCL4	GALNT6	5.14943	0.00215271		2.66701	4.19204	6.41083	5.839	212.357	187.607	183.594	194.519	5.48063	35.4922	Homo sapiens
Q5T6V5	C9orf64	2.23783	0.00691726		2.16007	18.1888	37.7891	48.9747	179.914	184.73	130.403	165.016	34.9842	4.71687	Homo sapiens
P33991	MCM4	1.41905	0.00494838		2.30554	55.9995	55.8712	51.4346	139.567	160.188	136.94	145.565	54.4351	2.6741	Homo sapiens
P62280	RPS11	2.39051	0.008692		2.06088	33.331	35.2159	27.5541	178.573	184.714	140.612	167.966	32.0337	5.24343	Homo sapiens
Q587I9	SFT2D3	6.64386	0.000250156	Unique	3.60179				95.1383	97.763	107.099	100		100	Homo sapiens
P60842	EIF4A1	2.49215	0.00745917		2.12731	30.8832	34.9638	24.7031	188.943	177.526	142.982	169.817	30.1834	5.62617	Homo sapiens
P51114	FXR1	2.25114	0.00223928		2.64989	38.7799	41.2894	24.0866	145.647	184.508	165.689	165.281	34.7186	4.7606	Homo sapiens
Q9H9T3	ELP3	3.3485	0.0227855	Imputed	1.64234		12.6752		154.141	138.969	94.2142	129.108	12.6752	10.1859	Homo sapiens
Q9NY64	SLC2A8	2.12874	0.0140833		1.8513	57.4752	40.3567	13.8304	125.702	202.479	160.156	162.779	37.2208	4.37335	Homo sapiens
Q9BRP1	PDCD2L	1.81076	0.0127947		1.89297	48.0287	50.8765	34.1833	187.083	138.022	141.806	155.637	44.3628	3.50828	Homo sapiens
Q10570	CPSF1	3.36175	0.0354032	Imputed	1.45096		12.5629		165.907	133.702	87.8279	129.146	12.5629	10.2799	Homo sapiens
Q6ZS30	NBEAL1	3.00896	0.00580875		2.23592	8.93881	31.8349	25.5257	187.273	144.523	201.905	177.9	22.0998	8.04985	Homo sapiens
Q9UJ70	NAGK	1.66067	0.0429186		1.36735	60.4666	48.4527	35.2549	192.44	156.22	107.165	151.942	48.0581	3.16163	Homo sapiens
Q14204	DYNC1H1	1.23983	0.0347772		1.4587	57.1464	63.9132	57.4213	165.784	144.883	110.853	140.506	59.4936	2.36171	Homo sapiens
O15321	TM9SF1	3.56737	0.001705		2.76828	19.9605	16.6587	10.0568	165.042	195.645	192.638	184.441	15.5587	11.8546	Homo sapiens
P23921	RRM1	1.61698	0.000957016		3.01908	46.9239	54.6159	45.9772	147.486	162.702	142.295	150.828	49.1723	3.06733	Homo sapiens
Q96SZ5	ADO	1.48793	0.00041902	Imputed	3.37777	73.3999	63.3058	70.0179		193.276		193.276	68.9079	2.80485	Homo sapiens
O15067	PFAS	1.81424	0.0171988		1.7645	38.4832	58.6333	35.7223	178.37	170.417	118.375	155.72	44.2796	3.51675	Homo sapiens
P62333	PSMC6	1.97117	0.0147832		1.83023	40.4934	45.2399	36.1965	176.473	173.349	128.249	159.357	40.6433	3.92086	Homo sapiens
P55060	CSE1L	2.36153	0.0101783		1.99232	42.0585	32.6862	22.9885	133.472	189.1	179.695	167.422	32.5777	5.13916	Homo sapiens
Q01813	PFKP	1.48293	0.0375376		1.42553	48.7582	60.4837	48.8543	175.143	158.167	108.593	147.301	52.6987	2.79516	Homo sapiens
O76094	SRP72	1.36708	0.00285889		2.5438	48.4512	56.4568	62.7138	157.832	145.704	128.842	144.126	55.874	2.57949	Homo sapiens
Q8WVM8	SCFD1	2.22656	0.0230523		1.63729	37.5436	48.5582	19.5286	187.53	190.283	116.556	164.79	35.2102	4.68018	Homo sapiens
P26599	PTBP1	1.64708	0.0211046		1.67562	46.8437	51.3954	46.9696	181.874	142.507	130.41	151.597	48.4029	3.13198	Homo sapiens
P49902	NT5C2	4.99594	0.0137727		1.86098	5.59629	6.47032	6.16495	153.27	198.432	230.066	193.923	6.07719	31.91	Homo sapiens
P30520	ADSS2	1.25151	0.028666		1.54263	62.7717	66.1674	48.5279	154.168	160.28	108.085	140.844	59.1556	2.38091	Homo sapiens
Q9Y2T7	YBX2	2.71441	0.000691459		3.16023	15.7404	33.799	29.7915	190.825	157.554	172.29	173.556	26.4436	6.56326	Homo sapiens
Q14566	MCM6	2.42149	0.0141819		1.84827	31.3506	40.0272	23.0028	178.802	195.146	131.672	168.54	31.4602	5.35724	Homo sapiens
P32969	RPL9 RPL9P7 RPL9P8 RPL9P9	1.87391	0.000174843		3.75735	39.6568	48.3891	40.5644	166.722	151.092	153.576	157.13	42.8701	3.66526	Homo sapiens
Q96S55	WRNIP1	6.64386	0.00487407	Unique	2.31211				114.44	89.3511	96.2086	100		100	Homo sapiens
Q9UNS2	COPS3	1.28138	0.0237328		1.62465	52.65	62.2522	59.9886	165.776	142.51	116.823	141.703	58.2969	2.43071	Homo sapiens
P27216	ANXA13	2.12192	0.034875		1.45749	36.3798	39.7297	35.9828	201.251	168.39	118.267	162.636	37.3641	4.35273	Homo sapiens
P17096	HMGA1	2.42009	0.0330621		1.48067	35.2635	36.8409	22.3536	117.163	207.529	180.85	168.514	31.486	5.35203	Homo sapiens
Q13496	MTM1	1.95063	0.0179147		1.74679	63.0651	49.8831	10.3706	192.468	169.927	114.286	158.894	41.1062	3.86544	Homo sapiens
P46736	BRCC3	1.26466	0.0252676		1.59744	44.7286	60.2407	71.361	159.237	107.131	157.302	141.223	58.7768	2.40271	Homo sapiens
P46779	RPL28	1.4183	0.000210681		3.67637	48.3782	57.5555	57.4337	144.541	143.956	148.136	145.544	54.4558	2.6727	Homo sapiens
O43172	PRPF4	4.4143	0.0338704		1.47018	15.9043	5.3727	5.60174	213.096	237.495	122.53	191.04	8.95958	21.3225	Homo sapiens
Q13085	ACACA	1.52715	0.0176035		1.7544	52.3535	52.7075	49.4921	146.499	172.302	126.646	148.482	51.5177	2.88216	Homo sapiens
Q07020	RPL18	2.02831	0.00425422		2.37118	33.6454	45.6968	38.7852	180.628	157.397	143.848	160.624	39.3758	4.07926	Homo sapiens
Q6GMV3	PTRHD1	1.24284	0.0490864		1.30904	44.6504	60.7787	72.79	174.145	100.68	146.955	140.594	59.4063	2.36664	Homo sapiens
Q00839	HNRNPU	1.69825	0.019394		1.71233	51.9456	46.8644	42.5302	162.288	174.473	121.898	152.887	47.1134	3.24508	Homo sapiens
Q92499	DDX1	2.25	0.0164399		1.7841	33.4464	34.1967	36.5808	186.7	177.542	131.534	165.259	34.7413	4.75684	Homo sapiens
Q9NTI5	PDS5B	2.02827	0.00108687	Imputed	2.96382	48.5437	52.8744	68.0935	230.488			230.488	56.5039	4.07916	Homo sapiens
Q8WUY1	THEM6	1.77001	0.0194667		1.71071	29.6971	51.7105	54.6296	169.614	178.677	115.671	154.654	45.3457	3.41056	Homo sapiens
P19623	SRM	1.65246	0.00734084		2.13425	51.9045	58.8895	34.0046	132.998	179.499	142.704	151.734	48.2662	3.14369	Homo sapiens
Q04323	UBXN1	1.9939	0.0192438		1.71571	32.3713	47.1408	40.8945	191.054	162.09	126.45	159.864	40.1355	3.98311	Homo sapiens
P50748	KNTC1	2.4357	0.0449659		1.34712	39.4582	37.92	16.2214	220.175	177.246	108.98	168.8	31.1999	5.41028	Homo sapiens
Q9Y4R8	TELO2	2.49127	0.0396628		1.40162	30.2154	29.5622	30.8197	191.315	205.073	113.015	169.801	30.1991	5.62271	Homo sapiens
Q9H2M9	RAB3GAP2	2.45125	0.0394954		1.40345	27.6713	38.3291	26.7512	173.588	216.957	116.704	169.083	30.9172	5.46889	Homo sapiens
P13987	CD59	1.70409	0.0213484		1.67064	44.6677	46.0597	50.176	185.022	133.808	140.267	153.032	46.9678	3.25824	Homo sapiens
Q8NBJ4	GOLM1	2.06451	0.00435098		2.36141	32.1077	31.7955	51.8615	169.288	135.01	179.938	161.412	38.5882	4.18293	Homo sapiens
Q3MHD2	LSM12	2.01449	0.000428584		3.36796	30.5729	41.0943	47.3714	172.41	162.018	146.534	160.32	39.6795	4.04038	Homo sapiens
Q9BZX2	UCK2	2.5994	0.0291084		1.53598	23.4666	26.085		168.691	175.464	106.293	150.149	24.7758	6.06033	Homo sapiens
Q8NBN3	TMEM87A	2.89676	0.0196719	Imputed	1.70615			17.136	97.7788	133.357	151.728	127.621	17.136	7.44754	Homo sapiens
O75396	SEC22B	3.57559	0.000643797		3.19125	17.3906	15.6646	13.3762	188.49	173.831	191.248	184.523	15.4771	11.9223	Homo sapiens
Q9Y5P4	CERT1	3.04704	0.00622425		2.20591	17.5201	19.7997		154.694	134.746	173.24	154.227	18.6599	8.26514	Homo sapiens
P42704	LRPPRC	1.37727	0.00171531		2.76566	60.8668	51.3063	54.5967	156.36	134.098	142.771	144.41	55.59	2.59777	Homo sapiens
P31943	HNRNPH1	2.60345	0.0481592		1.31732	23.4263	26		174.3	183.177	93.0965	150.191	24.7132	6.07738	Homo sapiens
P40429	RPL13A	1.68789	1.13e-05		4.94858	43.2673	52.1796	46.6707	146.968	155.405	155.51	152.627	47.3725	3.22186	Homo sapiens
O76021	RSL1D1	1.68899	0.0176316		1.75371	68.1732	48.5452	25.3169	171.986	174.075	111.904	152.655	47.3451	3.2243	Homo sapiens
Q9BRP8	PYM1	1.49705	0.00813496		2.08964	37.0221	43.1493	76.7877	144.147	140.947	157.947	147.68	52.3197	2.82265	Homo sapiens
Q3ZAQ7	VMA21	3.60151	0.00723059	Imputed	2.14083	10.6908			134.613	144.688	110.008	129.77	10.6908	12.1384	Homo sapiens
Q9UN81	L1RE1	6.64386	0.0489521	Unique	1.31023				140.934	90.2236	68.8424	100		100	Homo sapiens
Q14694	USP10	3.39098	0.000176998		3.75203	23.1969	18.31	10.7113	174.187	195.796	177.799	182.594	17.406	10.4903	Homo sapiens
P50990	CCT8	1.73061	0.00327267		2.4851	49.0937	51.795	38.0429	157.371	168.655	135.042	153.689	46.3105	3.31867	Homo sapiens
P49356	FNTB	1.35096	0.0192441	Imputed	1.7157		46.2297		98.2827	122.862	132.626	117.923	46.2297	2.55082	Homo sapiens
P47813	EIF1AX	1.61341	0.0309213		1.50974	43.6653	53.9955	50.1316	188.504	136.398	127.306	150.736	49.2642	3.05975	Homo sapiens
Q92900	UPF1	2.38877	0.016308		1.7876	31.6388	37.7844	26.7755	162.621	202.714	138.466	167.934	32.0662	5.23709	Homo sapiens
P28482	MAPK1	1.74872	0.0234393		1.63005	54.0296	50.7981	32.7678	166.638	180.803	114.963	154.135	45.8652	3.36061	Homo sapiens
O95183	VAMP5	1.21284	0.0365633	Imputed	1.43695		50.2904		142.309	98.9045	108.496	116.57	50.2904	2.31793	Homo sapiens
Q6P996	PDXDC1	1.96089	0.0242995		1.6144	36.8155	53.7196	32.0887	118.329	166.509	192.538	159.125	40.8746	3.89301	Homo sapiens
Q71U36	TUBA1A	1.58383	0.0169375		1.77115	31.9975	37.9606	80.1304	164.404	111.76	173.747	149.971	50.0295	2.99764	Homo sapiens
P15170	GSPT1	1.25586	0.00022427		3.64923	58.9811	64.0999	54.0101	142.138	142.4	138.372	140.97	59.0304	2.38809	Homo sapiens
Q93008	USP9X	1.80468	0.0199297		1.7005	31.093	48.7016	53.7308	177.275	172.504	116.696	155.492	44.5085	3.49353	Homo sapiens
O00231	PSMD11	1.5752	0.0258486		1.58756	50.4017	51.7191	48.6417	166.591	165.715	116.932	149.746	50.2541	2.97977	Homo sapiens
Q14789	GOLGB1	2.15097	0.00340273		2.46817	32.2276	43.073	34.968	145.038	180.084	164.609	163.244	36.7562	4.44126	Homo sapiens
Q9HAV4	XPO5	3.32682	0.00971848		2.0124	20.5391	20.4737	13.3647	188.14	207.942	149.541	181.874	18.1258	10.034	Homo sapiens
Q9Y3B2	EXOSC1	1.88636	0.0195351	Imputed	1.70918		33.0824		146.16	118.287	102.47	122.306	33.0824	3.69701	Homo sapiens
P49736	MCM2	3.13467	0.0103746		1.98403	24.2373	25.078	12.0174	178.067	212.436	148.165	179.556	20.4442	8.78272	Homo sapiens
Q8TEQ6	GEMIN5	5.76874	0.00459564		2.33765	3.26223	4.23322	3.31127	219.385	195.943	173.865	196.398	3.60224	54.521	Homo sapiens
P47897	QARS1	2.03226	0.00107585		2.96825	41.61	48.4942	27.7638	172.346	168.402	141.384	160.711	39.2893	4.09044	Homo sapiens
Q96A57	TMEM230	3.15341	0.00171927		2.76466	5.64694	9.06577	45.9082	173.722	155.846	209.811	179.793	20.207	8.89757	Homo sapiens
P09874	PARP1	2.0511	0.0101183		1.99489	43.9858	41.6465	31.0037	171.293	180.011	132.06	161.121	38.8787	4.14421	Homo sapiens
Q53H82	LACTB2	1.39171	0.0429988		1.36654	39.6427	85.8252	40.1001	181.712	152.768	99.9519	144.811	55.1893	2.62389	Homo sapiens
P18077	RPL35A	2.02771	0.00589233		2.22971	36.258	44.3728	37.5363	172.473	170.59	138.769	160.611	39.389	4.07756	Homo sapiens
P51665	PSMD7	1.95676	0.00344642		2.46263	42.9245	46.4048	33.5739	175.011	162.235	139.851	159.032	40.9678	3.88189	Homo sapiens
P62847	RPS24	2.50048	0.0101307		1.99436	26.3473	33.9002	29.8599	144.313	169.236	196.344	169.964	30.0358	5.65872	Homo sapiens
O15371	EIF3D	2.52605	0.00174825		2.7574	28.5066	33.7382	26.5136	182.316	173.351	155.574	170.414	29.5862	5.75992	Homo sapiens
P36578	RPL4	1.34033	0.0443044		1.35355	54.8106	59.1133	55.9473	120.032	129.029	181.068	143.376	56.6237	2.53209	Homo sapiens
P17987	TCP1	2.01522	0.00899194		2.04615	37.9743	43.2086	37.8076	173.793	171.282	135.934	160.337	39.6635	4.04242	Homo sapiens
Q9BV20	MRI1	1.70669	0.0269321		1.56973	39.7513	46.8706	54.0876	184.032	157.508	117.751	153.097	46.9032	3.2641	Homo sapiens
P33992	MCM5	1.47541	0.036407		1.43881	50.4252	60.1152	48.1631	157.594	174.391	109.311	147.099	52.9012	2.78064	Homo sapiens
P16278	GLB1	1.80719	0.0401028		1.39683	47.1931	53.8059	32.346	164.439	193.736	108.48	155.552	44.4483	3.49961	Homo sapiens
Q9UMR2	DDX19B	1.87454	0.00760844		2.1187	33.6861	46.816	48.0645	176.998	162.469	131.966	157.144	42.8555	3.66684	Homo sapiens
Q9BVI4	NOC4L	6.64386	0.0495854	Unique	1.30465				94.2235	139.91	65.8665	100		100	Homo sapiens
Q99873-3	PRMT1	2.63379	0.0225209		1.64741	29.1242	27.6121	26.5214	206.812	178.859	131.072	172.247	27.7526	6.20654	Homo sapiens
Q9NTJ3	SMC4	2.14829	0.0184084		1.73498	38.6996	41.0794	30.6571	171.144	190.495	127.925	163.188	36.812	4.43301	Homo sapiens
P10768	ESD	1.79423	0.00465077		2.33248	43.9566	48.2113	42.1109	169.029	157.522	139.17	155.24	44.7596	3.46831	Homo sapiens
Q9ULR3	PPM1H	1.42295	0.00430656		2.36587	46.3137	64.7253	51.9454	139.627	131.465	165.924	145.672	54.3282	2.68133	Homo sapiens
Q96D46	NMD3	2.16715	0.00967309		2.01443	32.1568	41.8536	35.2523	182.569	171.991	136.178	163.579	36.4209	4.49135	Homo sapiens
P49755	TMED10	2.16205	0.0140672		1.85179	40.5013	37.9276	31.1498	182.459	176.941	131.021	163.474	36.5263	4.47551	Homo sapiens
Q8TCS8	PNPT1	2.02696	0.0269425		1.56956	26.8054	27.9662	63.4446	206.031	159.347	116.405	160.595	39.4054	4.07544	Homo sapiens
Q9UBQ5	EIF3K	2.15611	0.0297971		1.52583	39.7928	45.0991	25.0566	204.205	119.234	166.612	163.351	36.6495	4.4571	Homo sapiens
P62269	RPS18	2.31658	0.0148772		1.82748	36.8575	35.8884	27.5636	195.389	169.444	134.857	166.563	33.4365	4.98148	Homo sapiens
Q14145	KEAP1	1.21329	0.00213636	Imputed	2.67033	68.5912	72.5296	84.5		174.379		174.379	75.2069	2.31866	Homo sapiens
P49419	ALDH7A1	1.65567	0.0128616		1.89071	43.3512	52.8126	48.3906	177.748	142.515	135.182	151.815	48.1848	3.15069	Homo sapiens
P16401	H1-5	2.18768	0.00894204		2.04856	35.7044	30.4324	41.8602	145.72	154.648	191.635	164.001	35.999	4.55571	Homo sapiens
Q6NXG1	ESRP1	2.28991	0.0273871		1.56245	23.0061	37.6219	41.235	211.669	158.09	128.378	166.046	33.9543	4.89026	Homo sapiens
P11766	ADH5	1.27353	0.00388289		2.41084	57.0824	61.1892	57.294	151.867	141.795	130.772	141.478	58.5219	2.41752	Homo sapiens
P18085	ARF4	2.16911	0.0189345		1.72275	35.8785	38.0892	35.1736	198.825	151.235	140.798	163.62	36.3804	4.49746	Homo sapiens
P34897	SHMT2	2.53709	0.0425867		1.37073	32.848	31.9739	23.3595	219.64	177.691	114.487	170.606	29.3938	5.80416	Homo sapiens
Q86V21	AACS	1.99391	0.0399252		1.39875	47.6659	55.4923	17.2478	199.73	176.749	103.115	159.865	40.1354	3.98314	Homo sapiens
O14929	HAT1	2.42229	0.0390132		1.40879	31.4357	37.1253	25.7755	200.258	193.703	111.702	168.555	31.4455	5.36021	Homo sapiens
Q9Y3U8	RPL36	1.78602	0.0279815		1.55313	48.9297	50.1382	35.8055	114.807	168.681	181.639	155.042	44.9578	3.44862	Homo sapiens
Q99460	PSMD1	1.38071	0.0136043		1.86632	49.9725	52.8646	63.6459	152.908	161.413	119.196	144.506	55.4943	2.60397	Homo sapiens
P62277	RPS13	1.73195	0.000290963		3.53616	52.6984	49.9314	36.2025	142.461	153.538	165.169	153.723	46.2774	3.32176	Homo sapiens
Q86YS6	RAB43	6.64386	0.00281745	Unique	2.55014				109.687	102.017	88.2963	100		100	Homo sapiens
P43246	MSH2	3.33822	0.044414		1.35248	16.9794	24.6795	12.3292	183.803	243.94	118.268	182.004	17.996	10.1136	Homo sapiens
P67870	CSNK2B	2.55287	0.00165452		2.78133	31.6076	31.8063	23.9477	187.155	165.318	160.165	170.879	29.1205	5.868	Homo sapiens
P06493	CDK1	2.17918	0.0185697		1.7312	38.117	39.4633	30.9392	172.628	190.453	128.399	163.827	36.1732	4.52896	Homo sapiens
P62917	RPL8	1.61299	0.0136087		1.86618	45.2439	48.0713	54.5102	169.498	157.427	125.25	150.725	49.2751	3.05884	Homo sapiens
O43488	AKR7A2	1.78933	0.0262426		1.58099	47.3352	47.8337	39.4648	178.759	168.918	117.69	155.122	44.8779	3.45654	Homo sapiens
P43034	PAFAH1B1	1.24547	0.00972163		2.01226	55.0245	57.8057	65.1608	159.899	135.68	126.43	140.67	59.3303	2.37096	Homo sapiens
Q9NS69	TOMM22	2.01565	0.00525984	Imputed	2.27903	44.7942	43.5595	82.0134	229.633			229.633	56.789	4.04361	Homo sapiens
Q15386	UBE3C	1.70628	0.0422801		1.37386		37.1302	47.6909	176.228	138.74	100.211	138.393	42.4105	3.26317	Homo sapiens
Q9C0E2	XPO4	6.64386	0.0133209	Unique	1.87547				102.682	117.732	79.5866	100		100	Homo sapiens
Q96CW1	AP2M1	1.45979	0.0427508		1.36906	52.9252	48.1387	58.9072	185.616	138.961	115.452	146.676	53.3237	2.75067	Homo sapiens
P25205	MCM3	3.2944	0.0264581		1.57744	20.2584	22.5313	12.7095	211.645	206.587	126.269	181.5	18.4997	9.81097	Homo sapiens
Q92878	RAD50	2.64518	0.0203599		1.69122	28.6924	28.8295	25.1714	194.85	192.277	130.18	172.436	27.5644	6.25573	Homo sapiens
P55209	NAP1L1	1.34316	0.010614		1.97412	66.9163	70.6679	32.0482	135.358	142.484	152.526	143.456	56.5441	2.53706	Homo sapiens
Q9Y6Q5	AP1M2	1.42197	0.0311972		1.50588	41.4411	40.8064	80.818	103.354	158.945	174.636	145.645	54.3551	2.6795	Homo sapiens
O43405	COCH	1.32449	0.0448376		1.34836	55.4382	67.9978	47.7756	150.801	174.255	103.732	142.929	57.0705	2.50444	Homo sapiens
P62241	RPS8	1.46143	0.0261225		1.58298	51.4793	59.0114	49.3468	131.747	129.067	179.349	146.721	53.2791	2.75381	Homo sapiens
Q8TAT6	NPLOC4	1.69751	0.0132039		1.8793	50.7883	53.5798	37.028	167.024	169.265	122.315	152.868	47.132	3.2434	Homo sapiens
Q9Y5P6	GMPPB	1.7927	0.0256231		1.59137	57.7332	28.3125	48.3441	195.547	150.822	119.241	155.203	44.7966	3.46462	Homo sapiens
O60763	USO1	3.56336	0.00232929		2.63278	14.6543	17.8324	14.309	196.151	167.335	189.719	184.401	15.5986	11.8217	Homo sapiens
Q9H9F9	ACTR5	6.64386	0.0219764	Unique	1.65804				99.2541	124.787	75.9592	100		100	Homo sapiens
Q6P4E1	GOLM2	2.23343	0.0195242		1.70943	24.6878		37.3948	107.555	168.994	161.369	145.972	31.0413	4.70252	Homo sapiens
P51812	RPS6KA3	1.4859	0.0345941		1.461	55.5867	66.9194	35.3505	131.757	190.67	119.717	147.381	52.6188	2.80092	Homo sapiens
P22102	GART	1.38118	0.00114782		2.94013	55.1158	59.902	51.4259	134.81	154.3	144.446	144.519	55.4812	2.60482	Homo sapiens
Q9HCE1	MOV10	3.85787	0.00241493		2.61709	13.2763	14.4948	10.9414	201.154	189.955	170.179	187.096	12.9042	14.4989	Homo sapiens
O60306	AQR	2.84167	0.0441769	Imputed	1.35481	17.7735			109.075	174.928	98.2233	127.409	17.7735	7.16848	Homo sapiens
Q9Y315	DERA	1.56072	0.0110829		1.95534	65.6454	55.1547	31.0981	118.558	174.649	154.894	149.367	50.6327	2.95001	Homo sapiens
Q96I24	FUBP3	3.12723	0.0459431	Imputed	1.33778		14.699		162.248	78.7348	144.318	128.434	14.699	8.73758	Homo sapiens
P55082	MFAP3	3.63385	0.0108682		1.96384	15.1889	13.1254	16.4164	215.251	187.119	152.898	185.09	14.9102	12.4136	Homo sapiens
O14579	COPE	2.07039	0.00946979		2.02366	46.8688	45.1514	23.3644	131.091	190.659	162.866	161.538	38.4615	4.2	Homo sapiens
P62136	PPP1CA	2.0917	0.00554971		2.25573	32.1869	42.0349	39.7927	183.546	157.291	145.149	161.995	38.0048	4.26249	Homo sapiens
O75608	LYPLA1	1.74645	0.0125328		1.90195	45.086	47.5345	45.1422	164.537	168.25	129.45	154.079	45.9209	3.35531	Homo sapiens
Q5VSG8	MANEAL	3.97366	0.0493458		1.30675	10.075	10.2785		95.7798	214.268	169.599	159.882	10.1768	15.7105	Homo sapiens
P23258	TUBG1	2.08771	0.0046726		2.33044	39.5046	40.8984	33.8669	150.211	181.556	153.964	161.91	38.09	4.25073	Homo sapiens
Q9Y295	DRG1	1.28321	0.0120479		1.91909	57.6104	57.9038	59.2195	160.262	134.431	130.573	141.755	58.2446	2.4338	Homo sapiens
O43572	AKAP10	6.64386	0.0159223	Unique	1.79799				114.49	75.9857	109.524	100		100	Homo sapiens
O00232	PSMD12	2.12066	0.00666117		2.17645	39.9792	40.505	31.6878	177.566	171.479	138.783	162.609	37.3907	4.34893	Homo sapiens
P07237	P4HB	1.42219	0.0174788		1.75749	52.8783	61.1763	48.9922	167.189	119.544	150.22	145.651	54.349	2.67992	Homo sapiens
P49959	MRE11	1.6856	0.0040109		2.39676	47.3837	50.8491	44.0574	168.727	143.985	144.998	152.57	47.4301	3.21674	Homo sapiens
O43252	PAPSS1	2.65473	0.0485946		1.31341	32.3647	32.2544	17.6031	189.898	221.194	106.686	172.593	27.4074	6.2973	Homo sapiens
O15294	OGT	1.92979	0.0239665		1.62039	38.1823	34.7294	51.8285	160.553	192.968	121.739	158.42	41.5801	3.80999	Homo sapiens
Q13310-3	PABPC4	4.00064	0.00311226		2.50692	9.25459	14.7134	11.3114	209.589	175.748	179.384	188.24	11.7598	16.0071	Homo sapiens
Q9Y3I0	RTCB	2.36587	0.026307		1.57993	33.5988	36.1818	27.7068	201.136	177.51	123.866	167.504	32.4958	5.15464	Homo sapiens
Q9Y678	COPG1	2.02986	0.0145182		1.83809	42.3346	43.3777	32.3131	180.725	173.067	128.183	160.658	39.3418	4.08365	Homo sapiens
P62829	RPL23	1.60398	0.000834413		3.07862	53.2971	55.8976	39.3275	137.963	164.644	148.871	150.493	49.5074	3.0398	Homo sapiens
Q96S97	MYADM	2.73699	0.00416796		2.38008	30.3339	31.9128	16.0132	159.017	201.43	161.293	173.913	26.0866	6.66676	Homo sapiens
Q92841-1	DDX17	2.70115	0.0257083		1.58993	25.0842	36.1592	18.7225	185.85	210.322	123.861	173.345	26.6553	6.50321	Homo sapiens
P52732	KIF11	1.50831	0.0062593	Imputed	2.20347	41.9537			131.729	115.361	110.957	119.349	41.9537	2.84477	Homo sapiens
O95084	PRSS23	2.53528	0.00704578		2.15207	32.338	28.3907	27.5467	179.536	186.196	145.993	170.575	29.4252	5.79691	Homo sapiens
Q9H2U1	DHX36	3.90519	0.00585756		2.23228	5.48655	13.1976	18.8574	156.616	210.041	195.801	187.486	12.5138	14.9823	Homo sapiens
Q9NUQ6	SPATS2L	6.64386	0.0339837	Unique	1.46873				73.5272	93.1299	133.343	100		100	Homo sapiens
P53634	CTSC	2.81811	0.0323251		1.49046	26.7035	30.0723	17.7362	120.085	215.443	189.96	175.163	24.8373	7.0524	Homo sapiens
Q14691	GINS1	6.64386	0.00403632	Unique	2.39401				98.233	88.8474	112.92	100		100	Homo sapiens
P06280	GLA	1.82686	0.0130568		1.88416	49.6843	64.1481	18.1043	142.317	195.314	130.432	156.021	43.9789	3.54764	Homo sapiens
O75323	NIPSNAP2	1.3475	0.000333381		3.47706	57.5503	61.5615	50.1547	137.268	153.621	139.844	143.578	56.4222	2.54471	Homo sapiens
P09496-2	CLTA	1.47132	0.00943556		2.02523	48.6405	60.4332	49.9617	170.204	134.934	135.827	146.988	53.0118	2.77275	Homo sapiens
Q8IW92	GLB1L2	3.60708	0.0294701	Imputed	1.53062	10.6507			168.166	125.472	95.7115	129.783	10.6507	12.1854	Homo sapiens
Q9UKY7	CDV3	2.54336	0.000294877		3.53036	33.6656	34.9993	19.1899	183.909	156.783	171.453	170.715	29.2849	5.82945	Homo sapiens
Q96BP3	PPWD1	6.64386	0.0336382	Unique	1.47317				102.923	128.873	68.2045	100		100	Homo sapiens
P49458	SRP9	2.53498	0.00725503		2.13936	27.9655	26.8229	33.5028	183.608	144.521	183.58	170.57	29.4304	5.7957	Homo sapiens
P62753	RPS6	1.6444	0.00041706		3.3798	45.368	54.7057	45.3392	149.793	152.544	152.251	151.529	48.471	3.12618	Homo sapiens
Q9UHD9	UBQLN2	1.42597	0.0328108		1.48398	47.1208	57.4251	58.1903	176.302	147.259	113.703	145.755	54.2454	2.68695	Homo sapiens
O75533	SF3B1	1.26625	0.0287073		1.54201	56.3735	58.0868	61.733	164.319	145.281	114.207	141.269	58.7311	2.40535	Homo sapiens
P62308	SNRPG	1.28635	0.0322828		1.49103	60.1161	65.0979	49.2498	172.154	140.705	112.677	141.845	58.1546	2.43911	Homo sapiens
O43324	EEF1E1	2.31418	0.00090457		3.04356	34.2329	52.1162	14.0991	178.766	174.348	146.438	166.517	33.4827	4.97323	Homo sapiens
Q9HA64	FN3KRP	2.96004	0.040917		1.3881	27.7554	30.5374	10.0329	148.682	244.826	138.166	177.225	22.7752	7.78146	Homo sapiens
Q9BZM5	ULBP2	1.77566	0.0364337		1.4385	43.1601	47.7889	44.6763	182.327	169.967	112.08	154.792	45.2084	3.42396	Homo sapiens
